# Supplementary material for: Direct RNA sequencing reveals m6A modifications on adenovirus RNA are necessary for efficient splicing
Source: Nat Commun. 2020 Nov 26;11:6016. doi: 10.1038/s41467-020-19787-6 (PMC7691994; doi:10.1038/s41467-020-19787-6)
Supplement: Supplementary file 5 — Supplementary Data 1 [file 41467_2020_19787_MOESM5_ESM.xlsx]

## Sheet: Illumina Sequencing Stats
Run name	ENA Run Accession	Assay	Total Reads	Adenovirus reads	% Adenovirus reads
Rep1_ad5_input	ERR3772601	meRIP-seq	33577757	1.7046e+07	0.507658
Rep1_ad5_meRIP	ERR3772602	meRIP-seq	24037812	16241633	0.67567
Rep1_mock_input	ERR3772603	meRIP-seq	34121805	25685	0.000752744
Rep1_mock_meRIP	ERR3772604	meRIP-seq	23947089	11512	0.000480726
Rep2_ad5_input	ERR3772605	meRIP-seq	30780397	16185850	0.525849
Rep2_ad5_meRIP	ERR3772606	meRIP-seq	23664830	16728172	0.706879
Rep2_mock_input	ERR3772607	meRIP-seq	30247967	15166.5	0.000501406
Rep2_mock_meRIP	ERR3772608	meRIP-seq	29402588	9527	0.000324019
Rep3_ad5_input	ERR3772609	meRIP-seq	31770769	1.6121e+07	0.507417
Rep3_ad5_meRIP	ERR3772610	meRIP-seq	22397906	15676842	0.699924
Rep3_mock_input	ERR3772611	meRIP-seq	33284506	18274.5	0.000549039
Rep3_mock_meRIP	ERR3772612	meRIP-seq	24574590	10516.5	0.000427942
Ad5R1	ERR3772613	RNA-seq	85659463	45166893	0.527284
Ad5R2	ERR3772614	RNA-seq	83280631	4.32144e+07	0.5189
Ad5R3	ERR3772615	RNA-seq	84125532	4.61531e+07	0.548622
Ad5siM3R1	ERR3772616	RNA-seq	93508200	2.30383e+07	0.246377
Ad5siM3R2	ERR3772617	RNA-seq	73190058	18496821	0.252723
Ad5siM3R3	ERR3772618	RNA-seq	70313324	1.99133e+07	0.283208
