# Supplementary material for: Direct RNA sequencing reveals m6A modifications on adenovirus RNA are necessary for efficient splicing
Source: Nat Commun. 2020 Nov 26;11:6016. doi: 10.1038/s41467-020-19787-6 (PMC7691994; doi:10.1038/s41467-020-19787-6)
Supplement: Supplementary file 6 — Supplementary Data 2 [file 41467_2020_19787_MOESM6_ESM.xlsx]

## Sheet: Human m6A Peaks
Chr	Start	Stop	Strand	Length
chr1	135157	135308	-	151
chr1	664618	664763	-	145
chr1	664941	665110	-	169
chr1	724214	724541	+	327
chr1	724986	725372	+	386
chr1	725683	726145	+	462
chr1	726682	726955	+	273
chr1	789152	789495	+	343
chr1	791471	792516	+	1045
chr1	833803	834144	-	341
chr1	838952	839599	-	647
chr1	840497	841117	+	620
chr1	845757	846651	+	894
chr1	847242	849170	+	1928
chr1	850469	850730	+	261
chr1	852253	853478	-	1225
chr1	853323	853531	+	208
chr1	854239	856731	-	2492
chr1	854262	854584	+	322
chr1	855490	855954	+	464
chr1	859492	860615	+	1123
chr1	878141	878434	+	293
chr1	879294	879950	+	656
chr1	894981	895262	+	281
chr1	900962	901489	-	527
chr1	902217	902366	-	149
chr1	910480	910832	+	352
chr1	924403	924613	-	210
chr1	935784	936120	-	336
chr1	990298	991202	+	904
chr1	1000865	1001667	+	802
chr1	1006836	1007047	-	211
chr1	1017286	1017566	+	280
chr1	1017360	1018341	-	981
chr1	1018733	1019342	-	609
chr1	1022446	1022765	+	319
chr1	1023911	1024141	+	230
chr1	1025107	1025373	+	266
chr1	1025624	1025914	+	290
chr1	1026188	1026530	+	342
chr1	1028432	1028724	-	292
chr1	1035800	1036369	-	569
chr1	1036945	1037116	-	171
chr1	1152339	1152686	-	347
chr1	1168026	1168639	+	613
chr1	1168810	1170359	+	1549
chr1	1171224	1171438	+	214
chr1	1171636	1171898	+	262
chr1	1178081	1178483	+	402
chr1	1178724	1179230	+	506
chr1	1179848	1179997	+	149
chr1	1190295	1190840	-	545
chr1	1208550	1208788	-	238
chr1	1209473	1210575	+	1102
chr1	1219799	1220193	+	394
chr1	1220732	1221013	+	281
chr1	1235700	1235842	-	142
chr1	1248540	1248981	+	441
chr1	1249190	1250989	+	1799
chr1	1251267	1251957	+	690
chr1	1252709	1253235	+	526
chr1	1254160	1254876	-	716
chr1	1262731	1264229	+	1498
chr1	1263431	1263596	-	165
chr1	1269253	1269420	+	167
chr1	1271349	1271600	-	251
chr1	1286913	1287090	+	177
chr1	1287438	1288206	+	768
chr1	1289586	1289989	+	403
chr1	1292562	1293234	+	672
chr1	1296058	1297272	+	1214
chr1	1297494	1297671	+	177
chr1	1321164	1321572	-	408
chr1	1322126	1322912	-	786
chr1	1334961	1336820	+	1859
chr1	1337197	1337395	+	198
chr1	1342724	1343180	+	456
chr1	1365550	1366079	-	529
chr1	1368980	1369214	-	234
chr1	1370497	1370651	-	154
chr1	1374480	1374776	+	296
chr1	1375375	1376113	+	738
chr1	1446667	1446924	-	257
chr1	1465287	1465592	-	305
chr1	1468112	1468320	-	208
chr1	1470583	1470844	-	261
chr1	1510792	1511035	+	243
chr1	1533406	1534032	-	626
chr1	1534216	1534894	-	678
chr1	1536434	1536598	+	164
chr1	1542327	1542650	+	323
chr1	1550485	1551144	-	659
chr1	1581746	1581889	-	143
chr1	1594102	1594462	-	360
chr1	1594352	1594610	+	258
chr1	1594870	1595274	-	404
chr1	1595487	1595705	-	218
chr1	1596369	1597370	-	1001
chr1	1659966	1660138	-	172
chr1	1660640	1660893	-	253
chr1	1666733	1667027	-	294
chr1	1692363	1692542	-	179
chr1	1849247	1849447	-	200
chr1	1961642	1961867	+	225
chr1	2078350	2078549	+	199
chr1	2102126	2102328	-	202
chr1	2105128	2105322	-	194
chr1	2105933	2106223	-	290
chr1	2107371	2107521	-	150
chr1	2109805	2110010	-	205
chr1	2113265	2114065	-	800
chr1	2114844	2115470	-	626
chr1	2115924	2116624	-	700
chr1	2116434	2116764	+	330
chr1	2122027	2122403	+	376
chr1	2122132	2122438	-	306
chr1	2123028	2123478	+	450
chr1	2123520	2124229	-	709
chr1	2135966	2136246	+	280
chr1	2140891	2141083	+	192
chr1	2143211	2143869	-	658
chr1	2160513	2161133	+	620
chr1	2226955	2227343	-	388
chr1	2238301	2239961	+	1660
chr1	2239435	2239601	-	166
chr1	2240192	2240390	-	198
chr1	2247827	2248236	+	409
chr1	2251485	2252325	-	840
chr1	2253206	2253433	+	227
chr1	2263503	2263989	-	486
chr1	2265640	2265848	-	208
chr1	2266954	2267105	-	151
chr1	2279297	2279811	-	514
chr1	2280769	2281007	-	238
chr1	2281855	2283584	-	1729
chr1	2283950	2284347	-	397
chr1	2284690	2284944	-	254
chr1	2285153	2285353	-	200
chr1	2306404	2306547	-	143
chr1	2306843	2307027	-	184
chr1	2307298	2308876	-	1578
chr1	2310160	2310328	-	168
chr1	2310717	2310895	-	178
chr1	2315424	2315814	-	390
chr1	2317600	2317955	-	355
chr1	2324169	2324854	+	685
chr1	2334515	2335162	+	647
chr1	2335423	2335738	-	315
chr1	2336579	2337107	-	528
chr1	2435415	2436596	+	1181
chr1	2438259	2438662	-	403
chr1	2439531	2440389	-	858
chr1	2522566	2522819	+	253
chr1	3350475	3350813	+	338
chr1	3354911	3355094	+	183
chr1	3379701	3380205	+	504
chr1	3382340	3382636	-	296
chr1	3395453	3397253	-	1800
chr1	3397964	3398105	-	141
chr1	3400135	3400716	-	581
chr1	3404539	3407074	-	2535
chr1	3441206	3441543	-	337
chr1	3455807	3455959	-	152
chr1	3456588	3456757	-	169
chr1	3457109	3457320	-	211
chr1	3465786	3465988	+	202
chr1	3539459	3539675	-	216
chr1	3545225	3545508	+	283
chr1	3649898	3650292	+	394
chr1	3652709	3652996	-	287
chr1	3654591	3655658	-	1067
chr1	3662174	3663372	-	1198
chr1	3681767	3682135	-	368
chr1	3689947	3690143	+	196
chr1	3692520	3692881	+	361
chr1	3696708	3697266	+	558
chr1	3712450	3712593	-	143
chr1	3731610	3731939	-	329
chr1	3778845	3779062	+	217
chr1	3779213	3779386	+	173
chr1	3806305	3806523	-	218
chr1	3807176	3807514	-	338
chr1	3830759	3830913	+	154
chr1	3831180	3831337	+	157
chr1	3833090	3833562	+	472
chr1	5486180	5487476	-	1296
chr1	5487697	5487931	-	234
chr1	5923008	5923174	-	166
chr1	6073851	6074033	+	182
chr1	6158611	6158932	+	321
chr1	6161003	6161233	+	230
chr1	6165009	6165299	-	290
chr1	6267641	6267867	+	226
chr1	6279427	6279579	+	152
chr1	6280474	6280716	+	242
chr1	6282851	6283303	-	452
chr1	6283613	6284199	-	586
chr1	6284043	6284302	+	259
chr1	6284485	6285296	-	811
chr1	6292047	6292227	+	180
chr1	6298926	6299353	+	427
chr1	6308951	6309445	-	494
chr1	6310058	6310634	-	576
chr1	6475312	6475915	-	603
chr1	6476820	6477033	-	213
chr1	6478582	6478911	-	329
chr1	6521295	6521552	-	257
chr1	6528273	6528559	-	286
chr1	6529003	6529178	-	175
chr1	6584454	6584817	-	363
chr1	6585536	6585997	-	461
chr1	6592467	6592702	-	235
chr1	6640844	6641308	+	464
chr1	6649134	6649318	+	184
chr1	6652809	6653068	-	259
chr1	6653214	6653702	-	488
chr1	6659126	6659476	-	350
chr1	6662318	6662638	-	320
chr1	6679938	6680367	+	429
chr1	6681528	6682043	+	515
chr1	6692468	6692689	+	221
chr1	6692859	6693442	+	583
chr1	6694298	6694700	+	402
chr1	6695426	6695699	-	273
chr1	6947761	6947956	+	195
chr1	7759674	7759827	-	153
chr1	7826529	7826760	+	231
chr1	7831847	7833251	+	1404
chr1	7840937	7841176	+	239
chr1	7887303	7887708	+	405
chr1	8064584	8065516	+	932
chr1	8073102	8074414	-	1312
chr1	8263791	8264010	+	219
chr1	8384758	8385310	-	552
chr1	8386204	8386529	-	325
chr1	8390392	8390996	+	604
chr1	8394105	8394304	-	199
chr1	8404037	8404217	+	180
chr1	8418266	8418911	-	645
chr1	8420607	8420788	-	181
chr1	8421116	8421536	-	420
chr1	8505926	8506112	-	186
chr1	8716156	8716393	-	237
chr1	8965178	8965543	-	365
chr1	8965780	8965940	-	160
chr1	8967506	8967856	-	350
chr1	9162921	9163065	-	144
chr1	9164029	9164260	-	231
chr1	9209895	9211450	-	1555
chr1	9242809	9243003	+	194
chr1	9243223	9243732	+	509
chr1	9251636	9251852	+	216
chr1	9256421	9256791	+	370
chr1	9262797	9263072	+	275
chr1	9305005	9305566	+	561
chr1	9323759	9324507	+	748
chr1	9324845	9325546	+	701
chr1	9328929	9331125	+	2196
chr1	9360607	9360753	+	146
chr1	9361497	9362033	+	536
chr1	9415831	9416635	+	804
chr1	9427527	9428349	+	822
chr1	9485270	9485429	-	159
chr1	9485576	9486280	-	704
chr1	9642429	9642786	+	357
chr1	9673118	9673567	+	449
chr1	9673905	9674075	+	170
chr1	9739584	9740034	-	450
chr1	9740981	9741122	-	141
chr1	9751832	9752000	+	168
chr1	9778905	9779083	-	178
chr1	9786994	9787523	+	529
chr1	9884902	9885768	+	866
chr1	9885933	9886300	+	367
chr1	9940379	9940567	-	188
chr1	9990095	9990359	-	264
chr1	10000962	10001123	-	161
chr1	10042522	10042930	+	408
chr1	10075911	10076071	+	160
chr1	10363367	10365049	+	1682
chr1	10365477	10365754	+	277
chr1	10397103	10397334	-	231
chr1	10402962	10403471	-	509
chr1	10418934	10419100	-	166
chr1	10426465	10426623	-	158
chr1	10430855	10431011	-	156
chr1	10431181	10431322	-	141
chr1	10433645	10435720	-	2075
chr1	10436206	10436354	-	148
chr1	10436840	10438757	-	1917
chr1	10438156	10439351	+	1195
chr1	10489949	10490115	-	166
chr1	10491234	10491410	+	176
chr1	10507083	10507265	-	182
chr1	10510107	10511394	-	1287
chr1	10511613	10511870	-	257
chr1	10516754	10516908	-	154
chr1	10521311	10521720	-	409
chr1	10522737	10522957	-	220
chr1	10601205	10601410	+	205
chr1	10601642	10602103	+	461
chr1	10607011	10607576	+	565
chr1	10689745	10690173	+	428
chr1	10689838	10690038	-	200
chr1	10690395	10690588	+	193
chr1	10698754	10698914	-	160
chr1	10699517	10699900	-	383
chr1	10712818	10712983	-	165
chr1	10713703	10714220	-	517
chr1	11072046	11072259	-	213
chr1	11083278	11083999	+	721
chr1	11120679	11120892	+	213
chr1	11144030	11144228	-	198
chr1	11144443	11144854	-	411
chr1	11166691	11167477	-	786
chr1	11345845	11346210	+	365
chr1	11355035	11356401	+	1366
chr1	11357782	11357941	+	159
chr1	11359392	11359579	+	187
chr1	11714391	11714793	-	402
chr1	11721907	11722320	+	413
chr1	11850155	11851037	-	882
chr1	11865552	11865973	-	421
chr1	11973758	11973960	+	202
chr1	11979961	11981217	-	1256
chr1	11981366	11981549	-	183
chr1	11982752	11982925	-	173
chr1	11983199	11983467	-	268
chr1	11985309	11985653	-	344
chr1	11985923	11986075	-	152
chr1	12034755	12035545	+	790
chr1	12071622	12072025	+	403
chr1	12072598	12072783	+	185
chr1	12268638	12269249	+	611
chr1	12336186	12337268	+	1082
chr1	12337582	12337997	+	415
chr1	12343079	12343393	+	314
chr1	12559552	12559960	+	408
chr1	12568952	12569264	+	312
chr1	12602439	12602691	+	252
chr1	12611862	12612044	-	182
chr1	12627999	12628372	-	373
chr1	12644911	12645405	-	494
chr1	12677463	12677715	-	252
chr1	12677889	12679519	-	1630
chr1	14105049	14105598	+	549
chr1	14105759	14106754	+	995
chr1	14107094	14109232	+	2138
chr1	14113026	14113467	+	441
chr1	15434302	15434654	-	352
chr1	15438344	15439234	-	890
chr1	15442477	15443356	-	879
chr1	15443596	15444257	-	661
chr1	15541422	15541766	+	344
chr1	15545845	15546940	+	1095
chr1	15553588	15554095	+	507
chr1	15690275	15690575	+	300
chr1	15819158	15819488	-	330
chr1	15894308	15895144	+	836
chr1	15899835	15900138	-	303
chr1	15986570	15988373	+	1803
chr1	15988541	15988731	+	190
chr1	16053523	16054274	+	751
chr1	16060633	16060927	+	294
chr1	16103331	16103530	+	199
chr1	16111098	16111427	+	329
chr1	16160709	16161337	-	628
chr1	16161803	16162302	-	499
chr1	16171585	16171729	-	144
chr1	16175151	16175417	+	266
chr1	16199322	16199728	+	406
chr1	16199932	16200790	+	858
chr1	16202701	16203025	+	324
chr1	16254609	16255472	+	863
chr1	16255892	16256069	+	177
chr1	16261658	16262136	+	478
chr1	16263889	16264094	+	205
chr1	16265825	16266914	+	1089
chr1	16268409	16268714	-	305
chr1	16279198	16279537	+	339
chr1	16451034	16451718	-	684
chr1	16459067	16459275	-	208
chr1	16469014	16469746	-	732
chr1	16474965	16475498	-	533
chr1	16482382	16482524	-	142
chr1	16508829	16509320	+	491
chr1	16548075	16548449	-	374
chr1	16558002	16558699	-	697
chr1	16570235	16570647	-	412
chr1	16577031	16578204	-	1173
chr1	16721559	16721855	+	296
chr1	16776035	16776237	-	202
chr1	16785229	16785940	-	711
chr1	16785514	16785758	+	244
chr1	16786167	16786535	+	368
chr1	16786598	16786835	-	237
chr1	16791417	16791868	-	451
chr1	16794242	16794479	-	237
chr1	16798079	16799520	-	1441
chr1	16799768	16800331	-	563
chr1	16841377	16841544	+	167
chr1	16842017	16842190	+	173
chr1	16862100	16862649	+	549
chr1	16890364	16890658	-	294
chr1	16921692	16922071	-	379
chr1	16928791	16929749	-	958
chr1	16933927	16934108	-	181
chr1	17018343	17018890	-	547
chr1	17019036	17019191	-	155
chr1	17061924	17062093	-	169
chr1	17197328	17197683	-	355
chr1	17215053	17215378	-	325
chr1	17221069	17221878	-	809
chr1	17241269	17241435	+	166
chr1	17395266	17395597	-	331
chr1	17570629	17571660	+	1031
chr1	17609561	17609923	+	362
chr1	17734453	17734979	-	526
chr1	17766423	17766572	+	149
chr1	18023676	18024329	+	653
chr1	18807853	18808186	+	333
chr1	18809171	18809458	+	287
chr1	18810213	18810700	+	487
chr1	18810854	18812321	+	1467
chr1	19072930	19073967	+	1037
chr1	19074556	19074702	+	146
chr1	19209060	19209208	-	148
chr1	19234746	19235041	-	295
chr1	19316321	19316534	-	213
chr1	19545508	19545938	-	430
chr1	19557107	19557296	+	189
chr1	19557900	19558062	+	162
chr1	19582285	19582489	-	204
chr1	19583046	19583414	-	368
chr1	19585201	19585658	+	457
chr1	19586394	19586560	+	166
chr1	19606206	19606648	-	442
chr1	19628782	19629053	-	271
chr1	19654145	19654513	+	368
chr1	19655108	19655784	+	676
chr1	19658363	19658875	+	512
chr1	19660561	19660898	+	337
chr1	19983563	19983830	+	267
chr1	20005485	20006340	+	855
chr1	20008731	20009831	-	1100
chr1	20234065	20234350	+	285
chr1	20486346	20486691	+	345
chr1	20538611	20538796	-	185
chr1	20707672	20707865	+	193
chr1	20809973	20810178	-	205
chr1	20812364	20812690	-	326
chr1	20826175	20827328	-	1153
chr1	20827482	20827849	-	367
chr1	20879467	20879803	+	336
chr1	20880232	20881438	+	1206
chr1	20880248	20880520	-	272
chr1	20945034	20945378	+	344
chr1	20974780	20975541	-	761
chr1	20977131	20977730	+	599
chr1	21024475	21025324	+	849
chr1	21031053	21031281	-	228
chr1	21033644	21034056	+	412
chr1	21046613	21047271	-	658
chr1	21047776	21048023	-	247
chr1	21133602	21133906	-	304
chr1	21268031	21268747	-	716
chr1	21544375	21545116	-	741
chr1	21545440	21545812	-	372
chr1	21546107	21546593	-	486
chr1	21624558	21625697	+	1139
chr1	21755253	21755416	+	163
chr1	21923035	21923563	-	528
chr1	22010927	22011160	-	233
chr1	22148747	22149028	-	281
chr1	22149587	22149815	-	228
chr1	22356798	22357511	+	713
chr1	22481586	22481810	+	224
chr1	22774422	22774608	+	186
chr1	22852752	22853821	+	1069
chr1	22854268	22854931	+	663
chr1	22855233	22856006	+	773
chr1	22856808	22857084	+	276
chr1	23110918	23111321	+	403
chr1	23239977	23241399	+	1422
chr1	23410556	23411042	-	486
chr1	23414289	23415513	-	1224
chr1	23417693	23418264	-	571
chr1	23419583	23420526	-	943
chr1	23516759	23516920	-	161
chr1	23518760	23518959	-	199
chr1	23519163	23519303	-	140
chr1	23519540	23519865	-	325
chr1	23520017	23521398	-	1381
chr1	23636664	23637280	-	616
chr1	23670556	23670916	+	360
chr1	23687651	23689689	-	2038
chr1	23836111	23836604	-	493
chr1	23857647	23857788	-	141
chr1	23877491	23877904	-	413
chr1	23903414	23903673	-	259
chr1	24077588	24078523	+	935
chr1	24086009	24086375	+	366
chr1	24103747	24103954	-	207
chr1	24104292	24104755	-	463
chr1	24171865	24172268	-	403
chr1	24294024	24294251	-	227
chr1	24483225	24484335	-	1110
chr1	24681075	24681545	+	470
chr1	24682582	24682844	-	262
chr1	24684555	24685056	-	501
chr1	24717636	24718049	-	413
chr1	24748546	24748723	+	177
chr1	24792620	24793117	+	497
chr1	24795560	24795818	+	258
chr1	24932601	24932797	+	196
chr1	24995712	24995959	+	247
chr1	25217999	25218177	-	178
chr1	25227979	25228326	-	347
chr1	25228525	25229016	-	491
chr1	25258250	25258445	+	195
chr1	25290830	25291039	+	209
chr1	25573715	25574037	+	322
chr1	25574434	25574777	+	343
chr1	25580188	25580338	-	150
chr1	25589186	25589430	-	244
chr1	25590179	25590561	-	382
chr1	25687905	25688752	+	847
chr1	25784889	25785369	+	480
chr1	25824853	25825189	+	336
chr1	25825440	25825735	+	295
chr1	25893387	25894292	+	905
chr1	25925421	25925780	+	359
chr1	25929707	25929904	+	197
chr1	25931884	25932129	+	245
chr1	25932588	25932835	+	247
chr1	25944082	25944485	+	403
chr1	26110241	26110404	+	163
chr1	26142178	26142560	+	382
chr1	26143265	26143813	-	548
chr1	26158453	26159029	+	576
chr1	26161332	26162261	-	929
chr1	26188658	26189241	+	583
chr1	26189039	26190226	-	1187
chr1	26210746	26210930	-	184
chr1	26211400	26212249	-	849
chr1	26227367	26227555	-	188
chr1	26287618	26288503	-	885
chr1	26448378	26449189	+	811
chr1	26449956	26450120	+	164
chr1	26488188	26488417	+	229
chr1	26488607	26488840	+	233
chr1	26497089	26497359	+	270
chr1	26581700	26582242	+	542
chr1	26671721	26672227	-	506
chr1	26672578	26673015	-	437
chr1	26793624	26794477	-	853
chr1	26795396	26795679	+	283
chr1	26798928	26799100	+	172
chr1	26900661	26901190	+	529
chr1	27018441	27019941	-	1500
chr1	27020468	27020998	-	530
chr1	27021207	27021441	-	234
chr1	27021697	27021862	-	165
chr1	27022534	27022696	+	162
chr1	27023020	27023894	+	874
chr1	27057694	27058002	+	308
chr1	27101070	27101453	+	383
chr1	27105592	27107573	+	1981
chr1	27121467	27121662	+	195
chr1	27124086	27124509	+	423
chr1	27180282	27180520	+	238
chr1	27189684	27190936	+	1252
chr1	27210495	27210698	-	203
chr1	27216199	27216358	-	159
chr1	27217007	27217218	-	211
chr1	27223810	27224178	-	368
chr1	27227191	27227369	+	178
chr1	27312278	27312539	-	261
chr1	27326374	27326682	+	308
chr1	27327357	27327575	+	218
chr1	27331903	27332652	-	749
chr1	27332911	27333350	-	439
chr1	27337022	27337272	+	250
chr1	27425838	27426265	-	427
chr1	27426636	27426872	-	236
chr1	27481179	27481382	-	203
chr1	27693384	27694489	+	1105
chr1	27695885	27696373	+	488
chr1	27697311	27697506	+	195
chr1	27720615	27720936	+	321
chr1	27861007	27861399	-	392
chr1	27873797	27876874	-	3077
chr1	27877228	27878656	-	1428
chr1	27921776	27922047	-	271
chr1	27930306	27930635	-	329
chr1	28176629	28176937	+	308
chr1	28205316	28205491	-	175
chr1	28209000	28209482	+	482
chr1	28212440	28213169	+	729
chr1	28282737	28282925	+	188
chr1	28285134	28285653	+	519
chr1	28293256	28294153	+	897
chr1	28422780	28422923	-	143
chr1	28476107	28476449	-	342
chr1	28476970	28477277	-	307
chr1	28607296	28607636	+	340
chr1	28660968	28661505	+	537
chr1	28764690	28764856	+	166
chr1	28792945	28793266	+	321
chr1	28800092	28800527	+	435
chr1	28823080	28823433	+	353
chr1	28832165	28832323	-	158
chr1	28864398	28865234	+	836
chr1	28904108	28904265	+	157
chr1	28920431	28920777	+	346
chr1	28921055	28921935	+	880
chr1	28929716	28930061	-	345
chr1	29040636	29041937	+	1301
chr1	29062615	29063292	-	677
chr1	29069026	29070427	+	1401
chr1	29095446	29095735	+	289
chr1	29313980	29314375	+	395
chr1	29447282	29447684	-	402
chr1	29474690	29475681	-	991
chr1	29475232	29475466	+	234
chr1	29519748	29520079	-	331
chr1	31191780	31191990	+	210
chr1	31342489	31343007	-	518
chr1	31345180	31346128	-	948
chr1	31347162	31347397	-	235
chr1	31349467	31349969	-	502
chr1	31628666	31628879	+	213
chr1	31836888	31837295	+	407
chr1	32095930	32096307	-	377
chr1	32192736	32193184	-	448
chr1	32196494	32196845	-	351
chr1	32221721	32222384	-	663
chr1	32478780	32479018	-	238
chr1	32636380	32636859	+	479
chr1	32641676	32641995	+	319
chr1	32646874	32647098	+	224
chr1	32660044	32660212	-	168
chr1	32660520	32661016	+	496
chr1	32661664	32661977	-	313
chr1	32663127	32663455	-	328
chr1	32669590	32669751	-	161
chr1	32672887	32673923	+	1036
chr1	32680125	32680375	-	250
chr1	32681832	32682449	-	617
chr1	32696461	32696822	-	361
chr1	32697262	32697461	-	199
chr1	32706889	32707463	+	574
chr1	32708031	32708527	+	496
chr1	32711803	32712188	+	385
chr1	32712830	32713369	+	539
chr1	32713756	32714366	+	610
chr1	32800044	32800202	-	158
chr1	32814211	32814511	+	300
chr1	32827997	32828327	-	330
chr1	32829166	32829397	-	231
chr1	32831993	32832183	-	190
chr1	32841872	32842152	-	280
chr1	33065734	33066288	+	554
chr1	33145725	33147434	-	1709
chr1	33151483	33151722	+	239
chr1	33160366	33161572	-	1206
chr1	33184183	33184407	-	224
chr1	33185028	33185352	-	324
chr1	33235691	33236001	+	310
chr1	33236859	33237306	+	447
chr1	33237562	33237992	+	430
chr1	33238490	33238975	+	485
chr1	33241323	33241573	-	250
chr1	33291784	33292515	+	731
chr1	33328773	33329153	-	380
chr1	33392252	33392492	-	240
chr1	33394662	33394833	-	171
chr1	33402198	33402856	-	658
chr1	33473660	33474439	-	779
chr1	33590290	33590462	-	172
chr1	33611602	33611750	-	148
chr1	33612618	33612899	-	281
chr1	33629576	33629817	-	241
chr1	33764660	33765307	+	647
chr1	33775817	33775968	-	151
chr1	33790334	33790545	-	211
chr1	33944855	33945127	+	272
chr1	33956713	33957231	+	518
chr1	33958892	33959177	+	285
chr1	33959891	33961241	+	1350
chr1	35223324	35223581	+	257
chr1	35250482	35251580	+	1098
chr1	35320695	35321533	-	838
chr1	35331379	35331966	-	587
chr1	35441911	35442314	-	403
chr1	35452702	35454155	-	1453
chr1	35578630	35581198	+	2568
chr1	35658190	35658343	-	153
chr1	35658792	35658951	+	159
chr1	35824576	35825000	+	424
chr1	35885085	35885759	+	674
chr1	35972276	35972653	-	377
chr1	35991020	35991744	-	724
chr1	35993214	35993527	-	313
chr1	36025967	36026422	+	455
chr1	36060140	36060467	+	327
chr1	36179718	36180499	-	781
chr1	36181312	36181843	-	531
chr1	36186290	36186563	-	273
chr1	36201923	36202080	-	157
chr1	36216860	36217047	-	187
chr1	36225827	36226462	-	635
chr1	36229866	36230287	-	421
chr1	36319167	36319598	+	431
chr1	36321378	36321620	+	242
chr1	36385363	36385527	+	164
chr1	36521297	36521555	+	258
chr1	36555836	36556004	+	168
chr1	36558730	36559428	+	698
chr1	36562520	36562809	-	289
chr1	36602462	36602885	-	423
chr1	36644141	36644385	+	244
chr1	36754688	36755093	+	405
chr1	36769437	36769848	+	411
chr1	36785339	36786306	+	967
chr1	36786660	36786945	+	285
chr1	36787642	36788169	-	527
chr1	36789375	36789689	+	314
chr1	36802338	36802778	+	440
chr1	36834543	36834711	-	168
chr1	36859042	36859736	-	694
chr1	37840813	37841092	-	279
chr1	37908228	37908583	+	355
chr1	37920513	37921501	-	988
chr1	37940659	37941206	-	547
chr1	37948461	37948935	+	474
chr1	38003112	38003605	-	493
chr1	38005792	38006351	-	559
chr1	38077910	38078334	-	424
chr1	38265343	38266437	+	1094
chr1	38280438	38281199	-	761
chr1	38287819	38288326	-	507
chr1	38323032	38323338	-	306
chr1	38326193	38326369	+	176
chr1	38462798	38463117	-	319
chr1	38470161	38470415	-	254
chr1	39304218	39305269	-	1051
chr1	39351943	39352137	-	194
chr1	39491977	39492272	-	295
chr1	39509243	39509444	+	201
chr1	39570080	39570434	-	354
chr1	39798014	39798488	+	474
chr1	39799516	39799734	+	218
chr1	39800299	39800608	+	309
chr1	39801843	39802092	+	249
chr1	39823211	39823520	+	309
chr1	39851189	39851437	+	248
chr1	39853025	39853193	+	168
chr1	39853870	39854310	+	440
chr1	39875269	39878575	+	3306
chr1	39879759	39880110	+	351
chr1	39990560	39990883	-	323
chr1	40090401	40092163	-	1762
chr1	40183937	40184354	+	417
chr1	40223403	40223681	-	278
chr1	40223970	40224526	-	556
chr1	40224688	40224928	-	240
chr1	40225204	40225575	-	371
chr1	40225891	40226066	-	175
chr1	40235356	40235525	-	169
chr1	40237044	40237208	-	164
chr1	40361636	40363211	-	1575
chr1	40366923	40367209	-	286
chr1	40701772	40701985	+	213
chr1	40702439	40702937	+	498
chr1	40703163	40706395	+	3232
chr1	40722278	40722731	-	453
chr1	40722955	40723589	-	634
chr1	40758139	40758457	+	318
chr1	40887686	40887841	+	155
chr1	40928168	40929314	+	1146
chr1	40980237	40981647	+	1410
chr1	40982285	40983084	+	799
chr1	40991660	40991828	+	168
chr1	41012256	41013401	+	1145
chr1	41157528	41157675	-	147
chr1	41304061	41304673	+	612
chr1	41326837	41327150	-	313
chr1	41327722	41327981	-	259
chr1	41444602	41444912	-	310
chr1	41446071	41446702	-	631
chr1	41631279	41631686	-	407
chr1	41632178	41632534	-	356
chr1	41633167	41633567	-	400
chr1	41633760	41634231	-	471
chr1	41827484	41827971	+	487
chr1	41847321	41847715	+	394
chr1	41848164	41848327	+	163
chr1	41848736	41848903	+	167
chr1	41944527	41945149	-	622
chr1	41975979	41976919	-	940
chr1	41978520	41979348	-	828
chr1	42045628	42045800	-	172
chr1	42050643	42050878	-	235
chr1	42313377	42314072	-	695
chr1	42316234	42316399	-	165
chr1	42405026	42405256	-	230
chr1	42645131	42645444	-	313
chr1	42764394	42764659	-	265
chr1	42801071	42801671	+	600
chr1	42880214	42881341	+	1127
chr1	42925400	42925983	+	583
chr1	43056754	43056957	+	203
chr1	43119600	43119860	+	260
chr1	43148111	43148284	+	173
chr1	43212079	43212439	-	360
chr1	43240918	43241225	+	307
chr1	43272888	43273127	-	239
chr1	43279012	43279529	-	517
chr1	43295952	43296481	-	529
chr1	43297530	43297750	-	220
chr1	43300023	43300642	-	619
chr1	43308245	43309016	+	771
chr1	43316628	43318093	+	1465
chr1	43324598	43325500	+	902
chr1	43353741	43353926	+	185
chr1	43391899	43392827	-	928
chr1	43603168	43603657	+	489
chr1	43829316	43829634	-	318
chr1	43834427	43834829	+	402
chr1	43872027	43872351	+	324
chr1	43875373	43876069	+	696
chr1	43876265	43876453	+	188
chr1	43877670	43877895	+	225
chr1	43878156	43878641	+	485
chr1	43879085	43879446	+	361
chr1	43916033	43917570	+	1537
chr1	43916446	43916628	-	182
chr1	43919673	43919914	+	241
chr1	43989040	43989358	+	318
chr1	44056714	44057121	+	407
chr1	44069445	44069778	+	333
chr1	44147552	44147696	-	144
chr1	44148013	44148242	-	229
chr1	44158152	44158324	+	172
chr1	44170000	44170456	+	456
chr1	44371084	44371267	+	183
chr1	44371514	44371666	+	152
chr1	44380681	44380863	+	182
chr1	44396325	44396809	+	484
chr1	44402343	44402881	+	538
chr1	44405152	44405503	-	351
chr1	44412679	44413090	+	411
chr1	44414559	44414709	+	150
chr1	44415132	44415966	+	834
chr1	44456014	44456366	+	352
chr1	44463186	44463355	-	169
chr1	44505650	44505902	+	252
chr1	44516705	44517129	+	424
chr1	44541847	44542228	+	381
chr1	44568755	44569191	+	436
chr1	44569532	44569819	+	287
chr1	44570009	44570615	+	606
chr1	44598988	44599380	+	392
chr1	44877721	44878057	+	336
chr1	45099316	45100019	-	703
chr1	45100957	45101218	-	261
chr1	45101781	45102070	+	289
chr1	45120177	45120401	-	224
chr1	45279349	45279794	+	445
chr1	45284835	45285199	+	364
chr1	45309817	45310007	-	190
chr1	45454034	45454229	+	195
chr1	45468349	45468565	-	216
chr1	45483337	45485049	-	1712
chr1	45670793	45671359	-	566
chr1	45671749	45672085	+	336
chr1	45672439	45672719	+	280
chr1	45769960	45770351	+	391
chr1	45792586	45792918	+	332
chr1	45793284	45793635	+	351
chr1	45793823	45794196	+	373
chr1	45808796	45809290	+	494
chr1	45974573	45974916	+	343
chr1	45976044	45976190	+	146
chr1	46045258	46045769	-	511
chr1	46047715	46047997	-	282
chr1	46048957	46049912	-	955
chr1	46072996	46073512	+	516
chr1	46073674	46074002	+	328
chr1	46084253	46084461	+	208
chr1	46165490	46165771	-	281
chr1	46206634	46206935	-	301
chr1	46500443	46501772	+	1329
chr1	46509122	46509299	-	177
chr1	46523147	46523430	+	283
chr1	46524067	46524586	+	519
chr1	46654439	46654612	-	173
chr1	46724262	46724608	-	346
chr1	46725669	46725840	-	171
chr1	46726727	46726951	-	224
chr1	46751107	46751649	-	542
chr1	46751668	46752267	+	599
chr1	46761101	46761335	+	234
chr1	46762442	46762653	-	211
chr1	46827323	46827746	+	423
chr1	46977961	46978206	+	245
chr1	46981574	46981787	+	213
chr1	47073513	47073851	-	338
chr1	47075164	47075304	-	140
chr1	47078619	47079014	-	395
chr1	47101371	47101559	-	188
chr1	47138489	47138640	+	151
chr1	47184254	47184448	-	194
chr1	47500460	47500615	-	155
chr1	47562914	47563612	-	698
chr1	47645556	47645979	+	423
chr1	47716758	47717561	-	803
chr1	47725982	47726126	-	144
chr1	47745922	47746755	-	833
chr1	47845060	47845455	-	395
chr1	47846550	47846762	-	212
chr1	47883069	47883527	+	458
chr1	47892483	47892845	-	362
chr1	47897844	47898299	-	455
chr1	47898530	47898766	-	236
chr1	47898920	47899848	-	928
chr1	47902537	47902756	-	219
chr1	47904228	47904527	+	299
chr1	47904865	47905717	+	852
chr1	48459913	48460126	-	213
chr1	48865099	48865268	-	169
chr1	50883379	50883548	-	169
chr1	50905965	50906323	-	358
chr1	51244783	51244968	-	185
chr1	51434464	51435020	+	556
chr1	51435262	51435501	+	239
chr1	51435453	51435761	-	308
chr1	51435954	51436154	+	200
chr1	51439573	51440214	+	641
chr1	51441983	51443000	-	1017
chr1	51475222	51475727	+	505
chr1	51736826	51737138	+	312
chr1	51983975	51984355	+	380
chr1	52244938	52245474	+	536
chr1	52245817	52246106	+	289
chr1	52263898	52264055	+	157
chr1	52305960	52306122	-	162
chr1	52343953	52344174	-	221
chr1	52497849	52499072	-	1223
chr1	52502194	52502463	-	269
chr1	52520935	52521078	-	143
chr1	52521451	52521629	+	178
chr1	52521531	52521708	-	177
chr1	52625955	52626163	+	208
chr1	52703356	52703570	+	214
chr1	52704038	52705094	+	1056
chr1	52818234	52818797	-	563
chr1	52835642	52835934	-	292
chr1	52859114	52859440	-	326
chr1	52883400	52883770	+	370
chr1	52896902	52897087	-	185
chr1	52940547	52941185	-	638
chr1	52991311	52991942	-	631
chr1	53024625	53024886	+	261
chr1	53153053	53153827	-	774
chr1	53236778	53237373	+	595
chr1	53322737	53323394	+	657
chr1	53358619	53359098	+	479
chr1	53359936	53360158	+	222
chr1	53361937	53362221	-	284
chr1	53363221	53363412	+	191
chr1	53373739	53373889	+	150
chr1	53386912	53387188	+	276
chr1	53459132	53459459	+	327
chr1	53460853	53461304	+	451
chr1	53476401	53476584	+	183
chr1	53553202	53553518	-	316
chr1	53675715	53676734	+	1019
chr1	53679578	53679748	+	170
chr1	53679782	53680391	-	609
chr1	53709727	53711009	-	1282
chr1	53802186	53802663	+	477
chr1	54233419	54233690	-	271
chr1	54317411	54317718	-	307
chr1	54562364	54562511	+	147
chr1	54630350	54631077	-	727
chr1	54639004	54639301	-	297
chr1	54639670	54640428	-	758
chr1	54690044	54690319	+	275
chr1	54690743	54691123	+	380
chr1	54691330	54691605	-	275
chr1	54691855	54692333	-	478
chr1	54703041	54703577	+	536
chr1	55006310	55006472	-	162
chr1	55006687	55007061	-	374
chr1	55074687	55075664	+	977
chr1	55207110	55207978	+	868
chr1	55223190	55224621	-	1431
chr1	55316314	55318017	-	1703
chr1	55529821	55530295	+	474
chr1	55532113	55533198	-	1085
chr1	55534302	55534758	-	456
chr1	55537542	55537798	+	256
chr1	55681553	55682019	+	466
chr1	55682412	55682595	+	183
chr1	55753338	55753574	-	236
chr1	55976857	55977556	+	699
chr1	56962115	56962273	-	158
chr1	57169695	57169939	+	244
chr1	59004642	59004861	-	219
chr1	59147581	59148152	-	571
chr1	59246659	59246843	-	184
chr1	59247096	59248071	-	975
chr1	59248445	59249632	-	1187
chr1	59279485	59279774	-	289
chr1	59755747	59756305	-	558
chr1	61544303	61544623	+	320
chr1	61553912	61554300	+	388
chr1	61921018	61921463	+	445
chr1	62296973	62297154	+	181
chr1	62739430	62739676	-	246
chr1	62910437	62911049	+	612
chr1	62915989	62916501	+	512
chr1	63282275	63282433	+	158
chr1	63788601	63789002	+	401
chr1	63789155	63789448	+	293
chr1	63789965	63790419	+	454
chr1	63923074	63923969	-	895
chr1	63938191	63938339	+	148
chr1	64125510	64125709	+	199
chr1	64239751	64239946	+	195
chr1	64240458	64240646	-	188
chr1	64313646	64313803	+	157
chr1	64364151	64364433	+	282
chr1	64643122	64645257	+	2135
chr1	65024802	65025318	+	516
chr1	65157070	65158005	+	935
chr1	65243358	65243645	+	287
chr1	65286295	65286504	-	209
chr1	65286747	65287124	-	377
chr1	65296792	65296942	+	150
chr1	65298539	65298825	+	286
chr1	65299757	65300126	-	369
chr1	65720788	65721507	+	719
chr1	66458457	66458815	+	358
chr1	66578484	66578772	+	288
chr1	66592589	66592759	+	170
chr1	66787770	66788001	+	231
chr1	66838006	66839030	+	1024
chr1	67435476	67435634	-	158
chr1	67450265	67450679	+	414
chr1	67502265	67502429	-	164
chr1	67878642	67878923	-	281
chr1	68153385	68153795	+	410
chr1	68591645	68591819	-	174
chr1	68627442	68627672	-	230
chr1	68668063	68668365	+	302
chr1	68947802	68948043	-	241
chr1	68948184	68948458	-	274
chr1	70716056	70716523	+	467
chr1	70728279	70728428	-	149
chr1	70819230	70819449	-	219
chr1	70833404	70833672	+	268
chr1	71702934	71703080	+	146
chr1	75191291	75191436	-	145
chr1	75192158	75192368	-	210
chr1	75192578	75192878	-	300
chr1	75595947	75596638	+	691
chr1	75596900	75597124	-	224
chr1	75597651	75599115	+	1464
chr1	77094375	77095195	+	820
chr1	77898530	77898728	-	198
chr1	78031227	78031461	-	234
chr1	78097541	78098944	-	1403
chr1	78353242	78353541	-	299
chr1	78408204	78408467	+	263
chr1	78470634	78470978	+	344
chr1	78478747	78479275	+	528
chr1	78481868	78482087	+	219
chr1	82408799	82409395	+	596
chr1	82456080	82457439	+	1359
chr1	84335497	84335653	-	156
chr1	84544478	84544745	+	267
chr1	84573214	84573402	+	188
chr1	84573590	84573959	+	369
chr1	84596356	84596530	+	174
chr1	84598425	84598619	+	194
chr1	84709966	84710141	+	175
chr1	85079852	85080312	-	460
chr1	85156805	85157441	+	636
chr1	85392046	85392394	-	348
chr1	85421872	85422160	-	288
chr1	85484675	85484898	-	223
chr1	85624462	85624918	-	456
chr1	85647790	85648829	-	1039
chr1	85655801	85656350	-	549
chr1	85666145	85666399	-	254
chr1	85718017	85718361	-	344
chr1	85733261	85733563	-	302
chr1	85736345	85736561	-	216
chr1	85740567	85741606	-	1039
chr1	85931001	85931291	+	290
chr1	85939448	85939611	-	163
chr1	85960661	85960900	-	239
chr1	85961283	85961471	-	188
chr1	86046753	86046915	-	162
chr1	86048518	86049229	+	711
chr1	86173370	86173803	-	433
chr1	86815820	86817621	-	1801
chr1	86852017	86852348	-	331
chr1	87169289	87169875	-	586
chr1	87570210	87570525	+	315
chr1	87599814	87600056	+	242
chr1	87794623	87794918	+	295
chr1	87810524	87811149	+	625
chr1	88267226	88267738	-	512
chr1	89206696	89206909	+	213
chr1	89284699	89285100	+	401
chr1	89294762	89294979	+	217
chr1	89298940	89299379	+	439
chr1	90048351	90050280	+	1929
chr1	90048571	90048835	-	264
chr1	90058353	90058762	+	409
chr1	90178341	90180668	+	2327
chr1	90227633	90227872	+	239
chr1	90285352	90285510	-	158
chr1	90286056	90286631	-	575
chr1	90286977	90287340	-	363
chr1	90334898	90335140	+	242
chr1	90389218	90389379	+	161
chr1	90389713	90389909	+	196
chr1	90398721	90401516	+	2795
chr1	90458934	90459615	-	681
chr1	90459863	90460486	-	623
chr1	90472986	90473137	+	151
chr1	90492945	90493286	+	341
chr1	91248566	91248887	-	321
chr1	91297434	91297663	-	229
chr1	91403068	91403584	-	516
chr1	91404595	91405345	-	750
chr1	91406395	91406776	-	381
chr1	91486364	91486653	-	289
chr1	91751956	91752231	-	275
chr1	91989605	91989967	+	362
chr1	92000287	92000436	-	149
chr1	92492436	92492669	-	233
chr1	92495245	92495425	-	180
chr1	92642507	92642790	+	283
chr1	92645979	92646253	+	274
chr1	92647728	92648084	+	356
chr1	92649541	92649875	+	334
chr1	92853052	92853320	+	268
chr1	92859249	92859802	+	553
chr1	92861236	92861493	+	257
chr1	92940617	92941033	-	416
chr1	92941197	92941466	-	269
chr1	92979224	92979390	-	166
chr1	93295274	93295572	-	298
chr1	93297553	93297791	-	238
chr1	93298273	93298457	-	184
chr1	93307805	93309734	-	1929
chr1	93602239	93602951	+	712
chr1	93620106	93620344	-	238
chr1	93685214	93685410	+	196
chr1	93685559	93685919	+	360
chr1	93686399	93686568	-	169
chr1	93709388	93709549	-	161
chr1	93727572	93728320	-	748
chr1	93728694	93729399	-	705
chr1	93729786	93730115	-	329
chr1	93733474	93733637	+	163
chr1	93733862	93734039	+	177
chr1	93736035	93736671	+	636
chr1	93811965	93812346	+	381
chr1	93843715	93844019	+	304
chr1	93844963	93845351	+	388
chr1	94018646	94018891	+	245
chr1	94047880	94048464	-	584
chr1	94146890	94147146	+	256
chr1	94147417	94147959	+	542
chr1	94148494	94149359	+	865
chr1	94166241	94166697	+	456
chr1	94212355	94212596	-	241
chr1	94218521	94218989	-	468
chr1	94219533	94219824	-	291
chr1	94232111	94232292	-	181
chr1	94341917	94343023	-	1106
chr1	94343192	94343345	-	153
chr1	94549522	94549919	+	397
chr1	94627728	94627868	-	140
chr1	94632452	94632666	-	214
chr1	94639067	94640277	-	1210
chr1	95138644	95138810	-	166
chr1	95393600	95394519	+	919
chr1	95528553	95529237	-	684
chr1	95698799	95699519	-	720
chr1	95709804	95710259	+	455
chr1	95718117	95718303	+	186
chr1	97995206	97995399	-	193
chr1	97995272	97995422	+	150
chr1	98011878	98012077	+	199
chr1	98432617	98432930	-	313
chr1	98452872	98453017	-	145
chr1	98510121	98510654	-	533
chr1	98510591	98510923	+	332
chr1	98511199	98511985	+	786
chr1	98512521	98512833	+	312
chr1	98671324	98671505	+	181
chr1	98737549	98737785	+	236
chr1	98792471	98792774	+	303
chr1	99126776	99127136	-	360
chr1	100154473	100154893	+	420
chr1	100434958	100435292	-	334
chr1	100547636	100547931	+	295
chr1	100613574	100613770	+	196
chr1	100618909	100619216	+	307
chr1	100640489	100640811	-	322
chr1	100647911	100648515	-	604
chr1	100724131	100724433	-	302
chr1	100728283	100728469	-	186
chr1	100797404	100797575	-	171
chr1	100858589	100858847	-	258
chr1	100983858	100984032	+	174
chr1	101002716	101002974	-	258
chr1	101339462	101339924	-	462
chr1	101343068	101343416	-	348
chr1	101351200	101351380	-	180
chr1	101360265	101360406	-	141
chr1	101361160	101361441	-	281
chr1	101455853	101456143	-	290
chr1	101552427	101552721	+	294
chr1	104053150	104053444	-	294
chr1	104068817	104068964	+	147
chr1	104615739	104616001	+	262
chr1	108211801	108211961	-	160
chr1	108679061	108679401	-	340
chr1	108742385	108742768	-	383
chr1	108743242	108744008	+	766
chr1	109177866	109178091	+	225
chr1	109191299	109191526	-	227
chr1	109204274	109204429	+	155
chr1	109241890	109242694	+	804
chr1	109242104	109242409	-	305
chr1	109358592	109358822	-	230
chr1	109427952	109428100	+	148
chr1	109472333	109472844	+	511
chr1	109474953	109475104	-	151
chr1	109513857	109514160	-	303
chr1	109553628	109553875	-	247
chr1	109630667	109631135	-	468
chr1	109631679	109632564	-	885
chr1	109632808	109633384	-	576
chr1	109637153	109637427	+	274
chr1	109757230	109757794	+	564
chr1	109780400	109780740	+	340
chr1	109793259	109793773	+	514
chr1	109793926	109794873	+	947
chr1	109795058	109795966	+	908
chr1	109801239	109801718	+	479
chr1	109816381	109817486	+	1105
chr1	109822334	109822758	-	424
chr1	110033865	110034272	+	407
chr1	110035522	110035723	-	201
chr1	110038555	110039150	+	595
chr1	110047739	110047894	-	155
chr1	110050110	110051082	-	972
chr1	110051227	110051517	-	290
chr1	110090555	110090917	-	362
chr1	110134819	110135322	+	503
chr1	110207767	110208039	+	272
chr1	110279246	110279465	-	219
chr1	110355265	110355458	+	193
chr1	110407047	110407308	-	261
chr1	110465802	110466683	+	881
chr1	110471480	110472813	+	1333
chr1	110546795	110546995	+	200
chr1	110596325	110596639	+	314
chr1	110752361	110752545	-	184
chr1	110753520	110754036	+	516
chr1	110766040	110766509	+	469
chr1	110799422	110799630	+	208
chr1	110830760	110831109	-	349
chr1	110840379	110840539	+	160
chr1	110880782	110880956	-	174
chr1	110881269	110881618	-	349
chr1	110882564	110884870	+	2306
chr1	110889979	110890368	+	389
chr1	110921527	110921927	-	400
chr1	111396045	111396272	-	227
chr1	111419698	111420285	-	587
chr1	111490508	111490997	-	489
chr1	111493988	111495322	-	1334
chr1	111506090	111506765	+	675
chr1	111507059	111507219	+	160
chr1	111690375	111690590	+	215
chr1	111729978	111730265	-	287
chr1	111957678	111957868	-	190
chr1	112020667	112020858	+	191
chr1	112222954	112223231	-	277
chr1	112266301	112267118	-	817
chr1	112269293	112270151	-	858
chr1	112288752	112289264	+	512
chr1	112308397	112309843	+	1446
chr1	112998674	113000812	+	2138
chr1	113035640	113035997	+	357
chr1	113036222	113036548	+	326
chr1	113037274	113037452	+	178
chr1	113060675	113060852	-	177
chr1	113063062	113063219	+	157
chr1	113161817	113162299	+	482
chr1	113243611	113243905	+	294
chr1	113269530	113269756	+	226
chr1	113456293	113456780	-	487
chr1	113459853	113460564	-	711
chr1	113499100	113500167	+	1067
chr1	113510974	113511150	+	176
chr1	113583551	113583800	+	249
chr1	113615698	113615879	-	181
chr1	113661928	113662089	+	161
chr1	113666521	113667328	+	807
chr1	113933159	113933403	+	244
chr1	114004327	114004582	+	255
chr1	114033297	114033444	+	147
chr1	114035661	114036585	+	924
chr1	114056278	114056495	+	217
chr1	114065967	114066152	+	185
chr1	114184571	114185033	+	462
chr1	114225590	114226878	+	1288
chr1	114233426	114233695	+	269
chr1	114233857	114235325	+	1468
chr1	114239831	114240266	-	435
chr1	114241623	114242085	-	462
chr1	114245365	114245821	+	456
chr1	114262126	114262330	-	204
chr1	114291672	114292113	-	441
chr1	114308514	114308968	-	454
chr1	114340060	114340621	-	561
chr1	114437683	114437959	-	276
chr1	114453934	114455274	+	1340
chr1	114483023	114483883	+	860
chr1	114523638	114524268	+	630
chr1	114659308	114659931	+	623
chr1	114667674	114667827	+	153
chr1	114680227	114680442	-	215
chr1	114938924	114939085	-	161
chr1	114939830	114940477	-	647
chr1	115110356	115110867	-	511
chr1	115316766	115316953	-	187
chr1	115457259	115457515	-	256
chr1	115828638	115829223	-	585
chr1	116206313	116206681	+	368
chr1	116227968	116228135	+	167
chr1	116233757	116234575	+	818
chr1	116935345	116935506	-	161
chr1	116947410	116947607	-	197
chr1	116947943	116948665	-	722
chr1	117035696	117035972	-	276
chr1	117066530	117066710	-	180
chr1	117067799	117068024	-	225
chr1	117068189	117068352	-	163
chr1	117068668	117068989	-	321
chr1	117078596	117078832	-	236
chr1	117092293	117092554	-	261
chr1	117105136	117105281	-	145
chr1	117105487	117106074	-	587
chr1	117106615	117107088	-	473
chr1	117117084	117117727	-	643
chr1	117119043	117120164	-	1121
chr1	117122257	117122473	-	216
chr1	117209104	117209494	-	390
chr1	117503907	117504238	+	331
chr1	117509636	117509823	+	187
chr1	117529479	117529850	+	371
chr1	117564359	117564577	+	218
chr1	117568192	117568464	+	272
chr1	117568967	117569287	-	320
chr1	117617596	117618025	+	429
chr1	117654816	117655028	-	212
chr1	117660733	117661365	-	632
chr1	117663511	117663768	-	257
chr1	117686264	117686642	-	378
chr1	117910051	117910279	+	228
chr1	117910495	117911101	+	606
chr1	117944849	117945021	+	172
chr1	118011808	118012401	+	593
chr1	118012678	118012961	+	283
chr1	118065477	118065947	+	470
chr1	118166104	118166634	+	530
chr1	118166849	118166995	+	146
chr1	118374618	118374962	-	344
chr1	118380230	118380565	-	335
chr1	118412864	118413118	-	254
chr1	118501936	118502274	+	338
chr1	119426468	119427037	-	569
chr1	119575303	119575904	-	601
chr1	119628113	119628293	-	180
chr1	119683052	119683305	+	253
chr1	119693225	119693459	+	234
chr1	119722758	119723086	+	328
chr1	119725562	119725954	+	392
chr1	119796837	119797019	+	182
chr1	119797757	119798205	+	448
chr1	120166337	120166618	-	281
chr1	120168522	120168753	-	231
chr1	120456820	120457010	-	190
chr1	120457170	120458493	-	1323
chr1	120458789	120459159	-	370
chr1	120838417	120838677	+	260
chr1	121133595	121134153	+	558
chr1	121260569	121260844	-	275
chr1	121321340	121321531	+	191
chr1	121321769	121322020	+	251
chr1	121484454	121484655	+	201
chr1	121484876	121485379	+	503
chr1	121484962	121485391	-	429
chr1	142620908	142621049	-	141
chr1	142626874	142627126	-	252
chr1	142634750	142634896	-	146
chr1	142659958	142660287	-	329
chr1	142666022	142666379	-	357
chr1	142686880	142687107	-	227
chr1	142687304	142687898	-	594
chr1	142688781	142689117	-	336
chr1	143151111	143151312	-	201
chr1	143162607	143162882	-	275
chr1	143183868	143184620	-	752
chr1	143403316	143403874	+	558
chr1	143425002	143425279	+	277
chr1	143743915	143744285	+	370
chr1	143913448	143913622	-	174
chr1	144828546	144828963	+	417
chr1	144851725	144852140	-	415
chr1	144891684	144891927	-	243
chr1	144892251	144892398	-	147
chr1	144902747	144903109	-	362
chr1	144930754	144931067	-	313
chr1	145018089	145018540	+	451
chr1	145368463	145368870	+	407
chr1	145375537	145375985	-	448
chr1	145456357	145456684	-	327
chr1	145456991	145457230	-	239
chr1	145474126	145474573	+	447
chr1	145514554	145514799	-	245
chr1	145515102	145515345	-	243
chr1	145522536	145522978	+	442
chr1	145523357	145523526	+	169
chr1	145541492	145541636	-	144
chr1	145585495	145585657	+	162
chr1	145590716	145591345	-	629
chr1	145688117	145688329	+	212
chr1	145764468	145764897	-	429
chr1	145774337	145774688	-	351
chr1	146644400	146644609	+	209
chr1	146655886	146656377	-	491
chr1	146713864	146714065	-	201
chr1	147090651	147090953	+	302
chr1	147091102	147091862	+	760
chr1	147092281	147092462	+	181
chr1	147095856	147097329	+	1473
chr1	147102161	147102586	-	425
chr1	147142262	147142579	-	317
chr1	147143562	147143794	+	232
chr1	147759915	147760126	+	211
chr1	147760452	147761257	+	805
chr1	147763117	147763343	-	226
chr1	147763128	147763290	+	162
chr1	148251682	148252115	-	433
chr1	148565672	148565879	+	207
chr1	148594393	148594567	+	174
chr1	148594743	148594897	+	154
chr1	148756442	148756633	+	191
chr1	148948019	148948214	+	195
chr1	148951156	148951328	+	172
chr1	149225005	149225653	+	648
chr1	149871677	149872336	+	659
chr1	149898322	149898750	-	428
chr1	149915504	149916928	-	1424
chr1	149924601	149924817	-	216
chr1	150039384	150039731	-	347
chr1	150072515	150073036	+	521
chr1	150073263	150073533	+	270
chr1	150074674	150075075	+	401
chr1	150078002	150078627	+	625
chr1	150131085	150131811	+	726
chr1	150154162	150154522	+	360
chr1	150207626	150207915	+	289
chr1	150238805	150239011	-	206
chr1	150266325	150266531	+	206
chr1	150336863	150337071	+	208
chr1	150443124	150445995	+	2871
chr1	150479422	150479931	+	509
chr1	150484075	150484272	+	197
chr1	150496250	150496598	+	348
chr1	150508563	150509032	+	469
chr1	150549247	150549954	-	707
chr1	150550721	150550959	-	238
chr1	150551337	150551672	-	335
chr1	150551883	150552055	-	172
chr1	150599622	150599990	-	368
chr1	150620467	150621208	-	741
chr1	150902494	150902747	+	253
chr1	150923061	150923480	+	419
chr1	150927817	150928003	-	186
chr1	150933047	150933575	+	528
chr1	150974702	150975052	-	350
chr1	150978834	150979239	-	405
chr1	151006353	151007438	+	1085
chr1	151021055	151021242	+	187
chr1	151022119	151022716	+	597
chr1	151025188	151025785	-	597
chr1	151039756	151040158	+	402
chr1	151090480	151090948	+	468
chr1	151104602	151105145	-	543
chr1	151133196	151133450	-	254
chr1	151134332	151134514	-	182
chr1	151137571	151137731	-	160
chr1	151137995	151138352	-	357
chr1	151148992	151149330	-	338
chr1	151206707	151206854	+	147
chr1	151220540	151220813	+	273
chr1	151245358	151245557	+	199
chr1	151254494	151254660	+	166
chr1	151258822	151260741	+	1919
chr1	151264945	151265230	-	285
chr1	151288099	151288881	-	782
chr1	151315115	151315262	-	147
chr1	151375310	151376836	-	1526
chr1	151377031	151378875	-	1844
chr1	151491475	151491754	+	279
chr1	151509809	151510060	+	251
chr1	151554173	151554626	+	453
chr1	151584776	151584920	-	144
chr1	151732170	151732336	-	166
chr1	151742374	151742826	-	452
chr1	151746459	151746604	-	145
chr1	151763523	151763705	+	182
chr1	151779469	151780045	-	576
chr1	151843500	151843787	-	287
chr1	151845766	151847325	-	1559
chr1	151879625	151879920	+	295
chr1	151965406	151965968	+	562
chr1	151967499	151967729	+	230
chr1	151990524	151990686	+	162
chr1	152004981	152005138	-	157
chr1	152014202	152014483	+	281
chr1	152191819	152194233	+	2414
chr1	152286358	152286506	+	148
chr1	152336585	152336954	+	369
chr1	153510469	153510685	+	216
chr1	153514868	153515187	+	319
chr1	153515510	153515742	+	232
chr1	153515925	153516142	+	217
chr1	153528300	153528517	+	217
chr1	153533867	153534020	-	153
chr1	153540630	153541073	+	443
chr1	153541420	153541593	+	173
chr1	153579898	153580085	-	187
chr1	153617586	153618119	+	533
chr1	153633724	153633894	+	170
chr1	153665982	153666233	+	251
chr1	153800488	153800744	-	256
chr1	153823619	153824131	-	512
chr1	153824544	153824695	-	151
chr1	153826189	153826341	-	152
chr1	153907343	153907671	+	328
chr1	153923898	153924097	-	199
chr1	153936106	153936555	+	449
chr1	153936740	153937469	+	729
chr1	153940070	153940324	+	254
chr1	153950329	153950666	+	337
chr1	153950830	153951209	+	379
chr1	153954337	153954538	-	201
chr1	154155487	154155653	-	166
chr1	154179742	154179954	-	212
chr1	154243490	154243787	+	297
chr1	154321542	154322016	+	474
chr1	154374877	154375194	-	317
chr1	154437689	154438378	+	689
chr1	154522485	154522938	-	453
chr1	154548446	154549070	+	624
chr1	154549260	154549414	+	154
chr1	154557195	154557465	-	270
chr1	154573581	154575019	-	1438
chr1	154604084	154604354	+	270
chr1	154604575	154604829	+	254
chr1	154651141	154651295	+	154
chr1	154651703	154652233	+	530
chr1	154917307	154917499	-	192
chr1	154918239	154918767	-	528
chr1	154930864	154931496	-	632
chr1	154931733	154932120	-	387
chr1	154934079	154935158	+	1079
chr1	154955849	154956075	+	226
chr1	154960035	154960712	+	677
chr1	154960863	154961343	+	480
chr1	154987146	154988239	+	1093
chr1	154988709	154989373	+	664
chr1	155041558	155042022	+	464
chr1	155106796	155107039	+	243
chr1	155155776	155156150	+	374
chr1	155158319	155158512	-	193
chr1	155160673	155161042	-	369
chr1	155161676	155161862	-	186
chr1	155232789	155232952	-	163
chr1	155257644	155258218	+	574
chr1	155291106	155291456	-	350
chr1	155408143	155408816	-	673
chr1	155437707	155438410	-	703
chr1	155447679	155449136	-	1457
chr1	155449679	155449843	-	164
chr1	155450941	155452103	-	1162
chr1	155490889	155491313	-	424
chr1	155532775	155533638	+	863
chr1	155584257	155584721	+	464
chr1	155619782	155620063	-	281
chr1	155629388	155629778	-	390
chr1	155629919	155630249	-	330
chr1	155630398	155630625	-	227
chr1	155658921	155659105	+	184
chr1	155707981	155708288	+	307
chr1	155717732	155718281	-	549
chr1	155719508	155719759	-	251
chr1	155720121	155720431	+	310
chr1	155720212	155720362	-	150
chr1	155721787	155721988	-	201
chr1	155734755	155735530	-	775
chr1	155735705	155736070	-	365
chr1	155736226	155736421	-	195
chr1	155823095	155823497	-	402
chr1	155837909	155838261	+	352
chr1	155870039	155870328	-	289
chr1	155882872	155883432	-	560
chr1	155883779	155883932	-	153
chr1	155912300	155912571	+	271
chr1	155917502	155917783	-	281
chr1	155978848	155979384	-	536
chr1	156046345	156047175	-	830
chr1	156084518	156084778	+	260
chr1	156146772	156147444	+	672
chr1	156162810	156162953	-	143
chr1	156169926	156170222	+	296
chr1	156180090	156180496	+	406
chr1	156182300	156182585	+	285
chr1	156235832	156236102	-	270
chr1	156255309	156255612	+	303
chr1	156261207	156262178	+	971
chr1	156262547	156262824	-	277
chr1	156495849	156496267	-	418
chr1	156564326	156565541	-	1215
chr1	156607641	156607991	-	350
chr1	156608292	156610207	-	1915
chr1	156610641	156610834	-	193
chr1	156611466	156612826	-	1360
chr1	156615660	156615930	-	270
chr1	156616112	156616827	-	715
chr1	156640951	156641322	-	371
chr1	156685509	156685786	-	277
chr1	156692912	156693242	-	330
chr1	156696700	156698044	-	1344
chr1	156698490	156698998	+	508
chr1	156756406	156756842	+	436
chr1	156770203	156770542	+	339
chr1	156884440	156884891	+	451
chr1	156893917	156894157	-	240
chr1	156909359	156909503	-	144
chr1	157015197	157015343	-	146
chr1	157094612	157095731	-	1119
chr1	157995178	157995491	+	313
chr1	158064507	158064960	+	453
chr1	158154344	158154595	+	251
chr1	158495163	158495347	+	184
chr1	159805609	159805792	-	183
chr1	159836307	159837462	+	1155
chr1	159898259	159898630	-	371
chr1	159999297	159999506	-	209
chr1	159999846	160001619	-	1773
chr1	160172091	160172286	-	195
chr1	160175316	160175476	-	160
chr1	160187098	160187422	-	324
chr1	160209178	160210116	-	938
chr1	160232284	160232492	+	208
chr1	160287132	160287477	+	345
chr1	160328217	160328373	+	156
chr1	160394970	160395174	+	204
chr1	160967913	160968235	-	322
chr1	160991264	160991587	+	323
chr1	161009186	161009751	-	565
chr1	161016327	161017024	+	697
chr1	161017512	161018798	+	1286
chr1	161018957	161019326	+	369
chr1	161022771	161023075	+	304
chr1	161090563	161090828	+	265
chr1	161091350	161091523	-	173
chr1	161091834	161092271	-	437
chr1	161128294	161128501	+	207
chr1	161130580	161130747	+	167
chr1	161141398	161141795	-	397
chr1	161198898	161199177	+	279
chr1	161199981	161200485	+	504
chr1	161369746	161370445	+	699
chr1	161370672	161371151	+	479
chr1	161394113	161394382	+	269
chr1	161442824	161443001	+	177
chr1	161495793	161496055	+	262
chr1	161496308	161496500	+	192
chr1	161718346	161719053	-	707
chr1	161719261	161719659	-	398
chr1	161798677	161798847	+	170
chr1	161857671	161858017	+	346
chr1	161861127	161861776	+	649
chr1	161928257	161928654	+	397
chr1	161952756	161952944	+	188
chr1	161953451	161953961	-	510
chr1	161960620	161960809	-	189
chr1	161967712	161967942	-	230
chr1	162353170	162353872	+	702
chr1	162535817	162536053	+	236
chr1	162750029	162750179	+	150
chr1	163278773	163279543	-	770
chr1	163279711	163280162	-	451
chr1	164528436	164529153	+	717
chr1	164853876	164854091	+	215
chr1	165877127	165877317	+	190
chr1	166039089	166039966	-	877
chr1	166818362	166819657	+	1295
chr1	166821832	166822347	+	515
chr1	166831309	166831840	+	531
chr1	166848196	166848368	+	172
chr1	167381245	167381472	+	227
chr1	167384766	167385603	+	837
chr1	167427468	167427824	+	356
chr1	167498842	167499267	-	425
chr1	167689376	167689625	-	249
chr1	167691102	167691335	+	233
chr1	167757091	167757381	+	290
chr1	167782670	167782841	+	171
chr1	167790036	167790278	+	242
chr1	168053815	168055027	-	1212
chr1	168065754	168066196	-	442
chr1	168089673	168089884	+	211
chr1	168105501	168105864	-	363
chr1	168106457	168106607	-	150
chr1	168193932	168194662	-	730
chr1	168211778	168212294	+	516
chr1	168533256	168533469	+	213
chr1	168683518	168683685	+	167
chr1	169100567	169100899	+	332
chr1	169208640	169209025	+	385
chr1	169356301	169356449	+	148
chr1	169390708	169391363	-	655
chr1	169455676	169455989	+	313
chr1	169456151	169456362	+	211
chr1	169456880	169457275	+	395
chr1	169457605	169457882	+	277
chr1	169510561	169510711	-	150
chr1	169761675	169762972	-	1297
chr1	169822571	169822882	-	311
chr1	169823491	169824067	-	576
chr1	169830976	169831134	+	158
chr1	169840572	169841154	+	582
chr1	169841664	169842423	+	759
chr1	170521171	170521560	+	389
chr1	170521957	170522240	+	283
chr1	171165492	171165671	-	179
chr1	171501564	171502080	+	516
chr1	171501746	171502013	-	267
chr1	171509181	171511302	+	2121
chr1	171526535	171527194	+	659
chr1	171560766	171561170	+	404
chr1	171752915	171753237	+	322
chr1	171759117	171759885	+	768
chr1	171765632	171766061	+	429
chr1	171808778	171808961	-	183
chr1	171809143	171809404	-	261
chr1	171918936	171919306	+	370
chr1	172363015	172363514	-	499
chr1	172410646	172411942	-	1296
chr1	172419656	172419934	+	278
chr1	172540040	172540258	+	218
chr1	172558348	172558977	+	629
chr1	172579042	172579549	+	507
chr1	173445789	173445973	-	184
chr1	173702990	173703406	+	416
chr1	173754317	173754972	+	655
chr1	173758902	173759165	+	263
chr1	173769115	173769645	-	530
chr1	173772121	173772595	-	474
chr1	173776425	173776599	-	174
chr1	173792668	173792851	-	183
chr1	173793837	173794405	+	568
chr1	173839707	173840231	+	524
chr1	173854994	173855678	+	684
chr1	173858472	173858650	+	178
chr1	173863700	173863913	+	213
chr1	173961964	173962236	-	272
chr1	174201948	174202122	-	174
chr1	174213494	174213762	+	268
chr1	174811300	174811452	-	152
chr1	174812219	174812409	-	190
chr1	174927074	174927321	+	247
chr1	174959035	174959245	+	210
chr1	175070077	175070382	-	305
chr1	175076252	175076398	-	146
chr1	175128775	175129027	-	252
chr1	175129200	175129419	-	219
chr1	175129564	175129919	-	355
chr1	175873967	175874178	-	211
chr1	175895423	175895993	-	570
chr1	176094341	176094627	-	286
chr1	177926961	177927179	-	218
chr1	177982241	177983161	-	920
chr1	177984779	177984952	-	173
chr1	177985438	177985751	-	313
chr1	178062323	178062474	-	151
chr1	178103716	178104078	+	362
chr1	178411827	178412217	+	390
chr1	178426945	178427589	+	644
chr1	178442226	178442602	+	376
chr1	178514400	178514975	+	575
chr1	178520455	178520792	+	337
chr1	178694857	178695046	-	189
chr1	178885470	178885879	+	409
chr1	179013094	179013287	+	193
chr1	179041086	179041943	+	857
chr1	179050842	179051034	-	192
chr1	179064140	179064728	+	588
chr1	179076533	179078500	-	1967
chr1	179322761	179323159	+	398
chr1	179815106	179815860	-	754
chr1	179820158	179820396	-	238
chr1	179834175	179834966	-	791
chr1	179886702	179887494	+	792
chr1	179891279	179891549	+	270
chr1	179923078	179923592	-	514
chr1	179965810	179966279	+	469
chr1	179983172	179983557	+	385
chr1	179989726	179990071	+	345
chr1	180062612	180063185	+	573
chr1	180063427	180063657	+	230
chr1	180064727	180064967	+	240
chr1	180080232	180080595	+	363
chr1	180080964	180081176	+	212
chr1	180081426	180081708	+	282
chr1	180165497	180165973	+	476
chr1	180216161	180216374	-	213
chr1	180220363	180220508	-	145
chr1	180243347	180244200	+	853
chr1	180471413	180471560	-	147
chr1	180853177	180853685	+	508
chr1	180853855	180854083	+	228
chr1	180868140	180869469	+	1329
chr1	180881381	180881707	+	326
chr1	180882829	180883088	+	259
chr1	180885613	180886003	+	390
chr1	180904423	180905694	+	1271
chr1	180913232	180913648	-	416
chr1	180915353	180915589	-	236
chr1	180919209	180919947	-	738
chr1	180942740	180942936	-	196
chr1	180945164	180945744	-	580
chr1	181024411	181025262	+	851
chr1	181057880	181058524	+	644
chr1	181058740	181059806	+	1066
chr1	181105646	181105943	+	297
chr1	182554614	182554778	-	164
chr1	182555004	182555483	-	479
chr1	182569108	182569615	-	507
chr1	182806335	182807067	-	732
chr1	182992962	182993174	+	212
chr1	183111696	183112149	+	453
chr1	183212380	183213067	+	687
chr1	183439427	183439622	-	195
chr1	183511436	183511591	+	155
chr1	183521092	183521339	+	247
chr1	183522130	183522363	+	233
chr1	183604704	183604872	-	168
chr1	183691267	183691509	+	242
chr1	183895249	183896472	+	1223
chr1	184076538	184076801	+	263
chr1	184079830	184080338	+	508
chr1	184090157	184090336	+	179
chr1	184090949	184091130	+	181
chr1	184355371	184355547	-	176
chr1	184663000	184663559	-	559
chr1	185143596	185144200	+	604
chr1	185286137	185286303	+	166
chr1	185286690	185287082	+	392
chr1	186275528	186275973	+	445
chr1	186276567	186278086	+	1519
chr1	186388529	186388711	+	182
chr1	186389621	186390387	+	766
chr1	186643539	186643688	-	149
chr1	186678923	186679188	+	265
chr1	186679775	186680084	+	309
chr1	186713046	186713308	+	262
chr1	187041114	187041260	-	146
chr1	187041472	187041983	-	511
chr1	187449394	187449701	+	307
chr1	192780549	192781083	+	534
chr1	192985317	192985500	-	183
chr1	193028047	193028199	+	152
chr1	193038195	193038399	+	204
chr1	193053932	193054118	+	186
chr1	193060288	193060468	+	180
chr1	193075157	193075358	+	201
chr1	193090669	193090822	-	153
chr1	193187969	193188273	+	304
chr1	193254883	193255465	+	582
chr1	197069645	197070959	-	1314
chr1	197071491	197071809	-	318
chr1	197073433	197073793	-	360
chr1	197108016	197108227	-	211
chr1	197111803	197111949	-	146
chr1	197128460	197129095	-	635
chr1	197168635	197168818	-	183
chr1	197171007	197171365	+	358
chr1	197479516	197480006	-	490
chr1	197704492	197704847	-	355
chr1	198187649	198187968	+	319
chr1	198288790	198289063	+	273
chr1	199998438	199999339	+	901
chr1	200002794	200003013	+	219
chr1	200003361	200003598	+	237
chr1	200007058	200007484	-	426
chr1	200009602	200009743	-	141
chr1	200010195	200010405	-	210
chr1	200017299	200017938	+	639
chr1	200143140	200144001	+	861
chr1	200311697	200311876	-	179
chr1	200335571	200336271	-	700
chr1	200375133	200378710	-	3577
chr1	200434372	200434618	-	246
chr1	200452459	200452615	-	156
chr1	200522419	200522877	-	458
chr1	200576898	200577158	-	260
chr1	200586763	200587907	-	1144
chr1	200610117	200610289	-	172
chr1	200613374	200613584	-	210
chr1	200635089	200635408	-	319
chr1	200708049	200708291	+	242
chr1	200817225	200819301	+	2076
chr1	200826888	200827459	+	571
chr1	200940580	200940847	-	267
chr1	201175461	201175912	+	451
chr1	201355981	201356154	-	173
chr1	201425918	201426157	-	239
chr1	201434851	201435259	-	408
chr1	201453624	201453890	-	266
chr1	201483596	201484471	+	875
chr1	201489089	201489716	+	627
chr1	201502995	201503207	+	212
chr1	201592232	201592701	+	469
chr1	201612198	201612460	+	262
chr1	201617446	201617690	+	244
chr1	201619286	201620169	+	883
chr1	201671220	201671368	+	148
chr1	201751611	201751984	+	373
chr1	201752609	201752908	+	299
chr1	201788094	201789033	-	939
chr1	201789012	201789861	+	849
chr1	201790310	201790536	+	226
chr1	201790788	201792275	+	1487
chr1	201845142	201846033	+	891
chr1	201846877	201847568	+	691
chr1	201847750	201848608	+	858
chr1	201869975	201870230	+	255
chr1	201923500	201923709	-	209
chr1	201938629	201939054	+	425
chr1	201954894	201955574	-	680
chr1	201967238	201968274	-	1036
chr1	201968440	201969451	-	1011
chr1	201979001	201979274	-	273
chr1	201984358	201985647	+	1289
chr1	201992484	201992660	+	176
chr1	202173666	202173850	+	184
chr1	202248716	202248926	-	210
chr1	202287486	202288779	+	1293
chr1	202697682	202698297	-	615
chr1	202698840	202699135	-	295
chr1	202702543	202702892	-	349
chr1	202780095	202780390	+	295
chr1	202821429	202821680	-	251
chr1	202822015	202822385	-	370
chr1	202826684	202827039	-	355
chr1	202849826	202850321	-	495
chr1	202910265	202910627	-	362
chr1	203134402	203134579	+	177
chr1	203134760	203135055	+	295
chr1	203135325	203135617	+	292
chr1	203135852	203136220	+	368
chr1	203276250	203276907	+	657
chr1	203652167	203652463	+	296
chr1	203708811	203709142	+	331
chr1	203766055	203766995	+	940
chr1	203767951	203768405	+	454
chr1	203768697	203768936	+	239
chr1	203816377	203816709	+	332
chr1	203821387	203821575	+	188
[truncated: 28,251 more rows]

## Sheet: Human m6A Peaks during Ad5
Chr	Start	Stop	Strand	Length
chr1	789262	789484	+	222
chr1	840821	841101	+	280
chr1	845735	846581	+	846
chr1	847835	849159	+	1324
chr1	850371	850519	+	148
chr1	852916	853464	-	548
chr1	853354	853530	+	176
chr1	854934	856230	-	1296
chr1	855553	855803	+	250
chr1	878168	878414	+	246
chr1	879311	879933	+	622
chr1	901234	901380	-	146
chr1	910427	910720	+	293
chr1	935805	936108	-	303
chr1	990320	991201	+	881
chr1	1001230	1001499	+	269
chr1	1017685	1018188	-	503
chr1	1152336	1152657	-	321
chr1	1163863	1164011	-	148
chr1	1168352	1168531	+	179
chr1	1168912	1169566	+	654
chr1	1169481	1169880	-	399
chr1	1169868	1170358	+	490
chr1	1190689	1190832	-	143
chr1	1219798	1220256	+	458
chr1	1248644	1248889	+	245
chr1	1249868	1250194	+	326
chr1	1250420	1250913	+	493
chr1	1252806	1253235	+	429
chr1	1254110	1254873	-	763
chr1	1263004	1264206	+	1202
chr1	1287445	1288193	+	748
chr1	1289624	1289923	+	299
chr1	1292615	1293253	+	638
chr1	1296676	1297003	+	327
chr1	1302756	1302985	-	229
chr1	1321189	1321553	-	364
chr1	1322230	1322864	-	634
chr1	1336097	1336676	+	579
chr1	1365619	1366153	-	534
chr1	1374490	1374749	+	259
chr1	1375395	1376111	+	716
chr1	1533400	1534067	-	667
chr1	1534232	1534880	-	648
chr1	1537389	1537538	+	149
chr1	1596522	1597343	-	821
chr1	1849192	1849500	-	308
chr1	2111889	2112183	+	294
chr1	2115928	2116544	-	616
chr1	2123742	2124071	-	329
chr1	2160962	2161141	+	179
chr1	2239090	2239530	+	440
chr1	2279297	2279692	-	395
chr1	2280777	2280969	-	192
chr1	2281904	2282066	-	162
chr1	2282334	2283130	-	796
chr1	2324285	2324454	+	169
chr1	2334569	2334737	+	168
chr1	2336605	2336803	-	198
chr1	2435893	2436290	+	397
chr1	2522584	2522819	+	235
chr1	2984121	2984290	-	169
chr1	3379706	3380142	+	436
chr1	3404562	3404834	-	272
chr1	3404979	3406281	-	1302
chr1	3406564	3407041	-	477
chr1	3478728	3478920	-	192
chr1	3545281	3545432	+	151
chr1	3595996	3596717	-	721
chr1	3596009	3596334	+	325
chr1	3649592	3650396	+	804
chr1	3654593	3655596	-	1003
chr1	3662200	3662855	-	655
chr1	3663048	3663311	-	263
chr1	3681841	3682191	-	350
chr1	3807216	3807368	-	152
chr1	5447446	5447640	-	194
chr1	5638185	5638404	-	219
chr1	5663856	5664501	-	645
chr1	6158634	6158813	+	179
chr1	6161039	6161233	+	194
chr1	6165115	6165373	-	258
chr1	6282853	6283280	-	427
chr1	6283615	6284128	-	513
chr1	6284592	6285281	-	689
chr1	6298988	6299274	+	286
chr1	6308964	6309194	-	230
chr1	6310056	6310394	-	338
chr1	6475298	6475956	-	658
chr1	6478686	6478828	-	142
chr1	6528212	6528571	-	359
chr1	6584576	6584776	-	200
chr1	6653486	6653666	-	180
chr1	6680002	6680194	+	192
chr1	6681614	6681948	+	334
chr1	6692888	6693353	+	465
chr1	6947763	6947914	+	151
chr1	7832320	7832538	+	218
chr1	8054929	8055187	-	258
chr1	8054980	8055189	+	209
chr1	8073210	8073824	-	614
chr1	8390554	8390965	+	411
chr1	8418289	8418892	-	603
chr1	8421277	8421518	-	241
chr1	8716160	8716425	-	265
chr1	9305020	9305458	+	438
chr1	9324859	9325055	+	196
chr1	9325247	9325535	+	288
chr1	9328935	9331089	+	2154
chr1	9415877	9416624	+	747
chr1	9427779	9428166	+	387
chr1	9642613	9642776	+	163
chr1	9673158	9673368	+	210
chr1	10075887	10076072	+	185
chr1	10363636	10364051	+	415
chr1	10364423	10364897	+	474
chr1	10437289	10437579	-	290
chr1	10491251	10491406	+	155
chr1	10510390	10510569	-	179
chr1	10516758	10516910	-	152
chr1	10521313	10521677	-	364
chr1	10522738	10522959	-	221
chr1	10607237	10607391	+	154
chr1	10689800	10690041	+	241
chr1	10712837	10713008	-	171
chr1	10713716	10714066	-	350
chr1	10760001	10760147	-	146
chr1	11083316	11084001	+	685
chr1	11099672	11099842	+	170
chr1	11101209	11101382	+	173
chr1	11166733	11167471	-	738
chr1	11345881	11346207	+	326
chr1	11355035	11355384	+	349
chr1	11355781	11356371	+	590
chr1	11714628	11714792	-	164
chr1	11721870	11722324	+	454
chr1	11850298	11850802	-	504
chr1	11865569	11865748	-	179
chr1	11973382	11973528	-	146
chr1	11980070	11980258	-	188
chr1	12034753	12035545	+	792
chr1	12071629	12071996	+	367
chr1	12202692	12202940	+	248
chr1	12203501	12204008	+	507
chr1	12268613	12269253	+	640
chr1	12337011	12337217	+	206
chr1	12568967	12569206	+	239
chr1	12628049	12628360	-	311
chr1	12645011	12645215	-	204
chr1	12677960	12678420	-	460
chr1	14105026	14105320	+	294
chr1	14106211	14106380	+	169
chr1	14108926	14109145	+	219
chr1	15438694	15438863	-	169
chr1	15541477	15541744	+	267
chr1	15545899	15546854	+	955
chr1	15819192	15819470	-	278
chr1	15894460	15895199	+	739
chr1	15899830	15900108	-	278
chr1	15986798	15987748	+	950
chr1	15987941	15988346	+	405
chr1	16053532	16054273	+	741
chr1	16060639	16060878	+	239
chr1	16103231	16103528	+	297
chr1	16160713	16160906	-	193
chr1	16161879	16162186	-	307
chr1	16199331	16199681	+	350
chr1	16199936	16200660	+	724
chr1	16254767	16255439	+	672
chr1	16258613	16258938	+	325
chr1	16261792	16261991	+	199
chr1	16265880	16266535	+	655
chr1	16266713	16266861	+	148
chr1	16278866	16279479	+	613
chr1	16451145	16451571	-	426
chr1	16475217	16475417	-	200
chr1	16577133	16577521	-	388
chr1	16577709	16577897	-	188
chr1	16721585	16721846	+	261
chr1	16786259	16786533	+	274
chr1	17215056	17215261	-	205
chr1	17395294	17395516	-	222
chr1	18023831	18023995	+	164
chr1	19073297	19073595	+	298
chr1	19545509	19545941	-	432
chr1	19585213	19585667	+	454
chr1	19586339	19586558	+	219
chr1	19654216	19654390	+	174
chr1	19655143	19655782	+	639
chr1	19658663	19658812	+	149
chr1	19983548	19983830	+	282
chr1	20005488	20006297	+	809
chr1	20008743	20009753	-	1010
chr1	20070971	20071157	-	186
chr1	20809953	20810167	-	214
chr1	20812440	20812683	-	243
chr1	20826539	20827091	-	552
chr1	20827592	20827786	-	194
chr1	20880465	20880626	+	161
chr1	20880804	20881092	+	288
chr1	20945063	20945384	+	321
chr1	20975040	20975408	-	368
chr1	20977151	20977709	+	558
chr1	21046613	21047246	-	633
chr1	21268081	21268665	-	584
chr1	21544475	21545116	-	641
chr1	21545445	21545798	-	353
chr1	21546137	21546575	-	438
chr1	21923236	21923538	-	302
chr1	22148740	22149030	-	290
chr1	22149535	22149704	-	169
chr1	22356813	22357315	+	502
chr1	22668900	22669142	+	242
chr1	22855458	22855681	+	223
chr1	22856877	22857057	+	180
chr1	23110918	23111270	+	352
chr1	23239975	23241379	+	1404
chr1	23410681	23410888	-	207
chr1	23419895	23420452	-	557
chr1	23636669	23637342	-	673
chr1	23718976	23719143	-	167
chr1	23836111	23836537	-	426
chr1	23857628	23857772	-	144
chr1	24077678	24078508	+	830
chr1	24086022	24086236	+	214
chr1	24171913	24172247	-	334
chr1	24483617	24483833	-	216
chr1	24684715	24685024	-	309
chr1	24741376	24741556	-	180
chr1	24792646	24792970	+	324
chr1	24995722	24995947	+	225
chr1	25362467	25362623	-	156
chr1	25687997	25688723	+	726
chr1	25784951	25785324	+	373
chr1	25893431	25894289	+	858
chr1	26142203	26142538	+	335
chr1	26158536	26158936	+	400
chr1	26161635	26162058	-	423
chr1	26227400	26227549	-	149
chr1	26288009	26288442	-	433
chr1	26448722	26448903	+	181
chr1	26497098	26497356	+	258
chr1	26795476	26795654	+	178
chr1	26900664	26901184	+	520
chr1	27018681	27019022	-	341
chr1	27019508	27019883	-	375
chr1	27057717	27057988	+	271
chr1	27105630	27107483	+	1853
chr1	27124108	27124421	+	313
chr1	27189659	27190936	+	1277
chr1	27223810	27224137	-	327
chr1	27326379	27326709	+	330
chr1	27327371	27327558	+	187
chr1	27332986	27333270	-	284
chr1	27425839	27426211	-	372
chr1	27579948	27580135	-	187
chr1	27662013	27662202	+	189
chr1	27874534	27874706	-	172
chr1	27874966	27875901	-	935
chr1	27876116	27876433	-	317
chr1	27877325	27878236	-	911
chr1	28176691	28176891	+	200
chr1	28212429	28213056	+	627
chr1	28285176	28285652	+	476
chr1	28293810	28294148	+	338
chr1	28422726	28422937	-	211
chr1	28562718	28562935	+	217
chr1	28661007	28661464	+	457
chr1	28793010	28793242	+	232
chr1	28800183	28800452	+	269
chr1	28864985	28865217	+	232
chr1	29040771	29041307	+	536
chr1	29069841	29070399	+	558
chr1	29095527	29095677	+	150
chr1	29314000	29314340	+	340
chr1	29475199	29475657	-	458
chr1	29475219	29475503	+	284
chr1	31342538	31342976	-	438
chr1	31345259	31346048	-	789
chr1	31347209	31347375	-	166
chr1	31349534	31349898	-	364
chr1	31836886	31837276	+	390
chr1	32095929	32096289	-	360
chr1	32192725	32193183	-	458
chr1	32196521	32196865	-	344
chr1	32221946	32222391	-	445
chr1	32636404	32636822	+	418
chr1	32641685	32641994	+	309
chr1	32660557	32660872	+	315
chr1	32673316	32673649	+	333
chr1	32680113	32680289	-	176
chr1	32681835	32682398	-	563
chr1	32841868	32842068	-	200
chr1	33146252	33146497	-	245
chr1	33161270	33161506	-	236
chr1	33237646	33237984	+	338
chr1	33241354	33241537	-	183
chr1	33291938	33292399	+	461
chr1	33328181	33329162	-	981
chr1	33402411	33402826	-	415
chr1	33473667	33473996	-	329
chr1	33478722	33478889	-	167
chr1	33764818	33765297	+	479
chr1	35251351	35251507	+	156
chr1	35320722	35321507	-	785
chr1	35370143	35370299	-	156
chr1	35452909	35453216	-	307
chr1	35580496	35581000	+	504
chr1	35613861	35614039	-	178
chr1	35824740	35824978	+	238
chr1	35885177	35885741	+	564
chr1	36026013	36026219	+	206
chr1	36179609	36180480	-	871
chr1	36181386	36181679	-	293
chr1	36186339	36186563	-	224
chr1	36216853	36217046	-	193
chr1	36225946	36226460	-	514
chr1	36229866	36230238	-	372
chr1	36319409	36319614	+	205
chr1	36558776	36558939	+	163
chr1	36559115	36559313	+	198
chr1	36561465	36561918	-	453
chr1	36562575	36563251	-	676
chr1	36602463	36602886	-	423
chr1	36644378	36644576	+	198
chr1	36754706	36755159	+	453
chr1	36769437	36769848	+	411
chr1	36786168	36786326	+	158
chr1	36787645	36788102	-	457
chr1	36859044	36859736	-	692
chr1	37012333	37012534	-	201
chr1	37908205	37908531	+	326
chr1	37908334	37908579	-	245
chr1	37920615	37921440	-	825
chr1	38003336	38003528	-	192
chr1	38006040	38006291	-	251
chr1	38265369	38266297	+	928
chr1	38462854	38463055	-	201
chr1	39304602	39305152	-	550
chr1	39351942	39352156	-	214
chr1	39854077	39854240	+	163
chr1	39875305	39876272	+	967
chr1	39876827	39878493	+	1666
chr1	40090998	40091279	-	281
chr1	40122809	40122960	-	151
chr1	40184057	40184356	+	299
chr1	40223453	40223651	-	198
chr1	40224030	40224187	-	157
chr1	40225238	40225552	-	314
chr1	40235355	40235679	-	324
chr1	40361866	40362096	-	230
chr1	40362933	40363140	-	207
chr1	40705812	40706187	+	375
chr1	40723296	40723487	-	191
chr1	40758157	40758456	+	299
chr1	40928599	40928943	+	344
chr1	40980291	40980683	+	392
chr1	41304151	41304316	+	165
chr1	41326929	41327115	-	186
chr1	41975960	41976532	-	572
chr1	41978607	41979398	-	791
chr1	41994820	41994967	-	147
chr1	42103971	42104133	+	162
chr1	42645179	42645321	-	142
chr1	42657037	42657200	-	163
chr1	42925428	42925981	+	553
chr1	43148111	43148262	+	151
chr1	43212079	43212426	-	347
chr1	43240976	43241139	+	163
chr1	43296099	43296467	-	368
chr1	43300073	43300217	-	144
chr1	43308369	43308921	+	552
chr1	43317231	43317614	+	383
chr1	43392175	43392696	-	521
chr1	43829318	43829634	-	316
chr1	43872027	43872281	+	254
chr1	43875659	43875865	+	206
chr1	43916097	43916815	+	718
chr1	44069441	44069777	+	336
chr1	44170131	44170418	+	287
chr1	44396523	44396770	+	247
chr1	44402552	44402822	+	270
chr1	44415297	44415543	+	246
chr1	44456010	44456364	+	354
chr1	45166719	45166870	-	151
chr1	45672445	45672681	+	236
chr1	45792652	45792863	+	211
chr1	45793881	45794044	+	163
chr1	45808834	45809117	+	283
chr1	45974627	45974801	+	174
chr1	46049062	46049847	-	785
chr1	46072995	46073490	+	495
chr1	46073689	46074003	+	314
chr1	46500497	46501793	+	1296
chr1	46654434	46654613	-	179
chr1	46751228	46751620	-	392
chr1	46762443	46762639	-	196
chr1	46767966	46768127	-	161
chr1	46955671	46955854	+	183
chr1	47101369	47101539	-	170
chr1	47716960	47717445	-	485
chr1	47883071	47883219	+	148
chr1	47897846	47898303	-	457
chr1	47972029	47972225	-	196
chr1	50834806	50835181	-	375
chr1	51439590	51439847	+	257
chr1	51736860	51737046	+	186
chr1	52305938	52306121	-	183
chr1	52343954	52344236	-	282
chr1	52497867	52498527	-	660
chr1	52704063	52704704	+	641
chr1	52818237	52818757	-	520
chr1	52859151	52859362	-	211
chr1	52883422	52883597	+	175
chr1	52940635	52941152	-	517
chr1	52991352	52991541	-	189
chr1	53153225	53153823	-	598
chr1	53358753	53358995	+	242
chr1	53361940	53362179	-	239
chr1	53669752	53669953	-	201
chr1	53676520	53676732	+	212
chr1	53679783	53680374	-	591
chr1	54233426	54233672	-	246
chr1	54317413	54317707	-	294
chr1	54630456	54630629	-	173
chr1	54638992	54639232	-	240
chr1	54640136	54640345	-	209
chr1	54690841	54691123	+	282
chr1	55074726	55074917	+	191
chr1	55075252	55075677	+	425
chr1	55207351	55207967	+	616
chr1	55223371	55223682	-	311
chr1	55224358	55224517	-	159
chr1	55316803	55316998	-	195
chr1	55317606	55318005	-	399
chr1	55529935	55530091	+	156
chr1	55532204	55532573	-	369
chr1	55534302	55534686	-	384
chr1	59004586	59004739	-	153
chr1	59148003	59148152	-	149
chr1	59247424	59247993	-	569
chr1	59248464	59248984	-	520
chr1	61553932	61554255	+	323
chr1	62910511	62910806	+	295
chr1	63789191	63789398	+	207
chr1	64644311	64644924	+	613
chr1	64859631	64859834	+	203
chr1	65157108	65157870	+	762
chr1	65243396	65243643	+	247
chr1	65298524	65298822	+	298
chr1	66838177	66838408	+	231
chr1	67450315	67450550	+	235
chr1	67693704	67693849	-	145
chr1	67786624	67786797	-	173
chr1	67878642	67878924	-	282
chr1	68153448	68153721	+	273
chr1	68627466	68627628	-	162
chr1	70716054	70716522	+	468
chr1	70833414	70833656	+	242
chr1	78098520	78098811	-	291
chr1	78478906	78479208	+	302
chr1	79215665	79215876	+	211
chr1	82408842	82409335	+	493
chr1	82456101	82456772	+	671
chr1	84709960	84710153	+	193
chr1	85392129	85392376	-	247
chr1	85718080	85718331	-	251
chr1	86048682	86048931	+	249
chr1	86173373	86173801	-	428
chr1	86816031	86816645	-	614
chr1	87794687	87794889	+	202
chr1	87810575	87810730	+	155
chr1	90049835	90050170	+	335
chr1	90058448	90058616	+	168
chr1	90179007	90179502	+	495
chr1	90179960	90180639	+	679
chr1	90399922	90401344	+	1422
chr1	90459262	90459509	-	247
chr1	90492943	90493246	+	303
chr1	91248546	91248876	-	330
chr1	91403074	91403530	-	456
chr1	91989641	91989831	+	190
chr1	92492355	92492616	-	261
chr1	92495208	92495389	-	181
chr1	92941197	92941381	-	184
chr1	93100068	93100247	-	179
chr1	93308034	93309502	-	1468
chr1	93474821	93475003	-	182
chr1	93602308	93602626	+	318
chr1	93620107	93620333	-	226
chr1	93727686	93727952	-	266
chr1	93729136	93729371	-	235
chr1	93729913	93730083	-	170
chr1	94018643	94018803	+	160
chr1	94047922	94048257	-	335
chr1	94218793	94218956	-	163
chr1	94341924	94342890	-	966
chr1	94639377	94640238	-	861
chr1	95709861	95710228	+	367
chr1	95786870	95787124	+	254
chr1	97673704	97673881	-	177
chr1	97995181	97995475	-	294
chr1	97995208	97995509	+	301
chr1	98011866	98012097	+	231
chr1	100434983	100435279	-	296
chr1	100648265	100648410	-	145
chr1	101002698	101003079	-	381
chr1	101339474	101339854	-	380
chr1	101343091	101343369	-	278
chr1	101373280	101373758	-	478
chr1	101552463	101552650	+	187
chr1	109241845	109242658	+	813
chr1	109242121	109242355	-	234
chr1	109472388	109472552	+	164
chr1	109631755	109631926	-	171
chr1	109632237	109632451	-	214
chr1	109637163	109637319	+	156
chr1	109757264	109757646	+	382
chr1	109780435	109780737	+	302
chr1	109794386	109794632	+	246
chr1	109795016	109795670	+	654
chr1	109816775	109817480	+	705
chr1	109822497	109822661	-	164
chr1	110033923	110034201	+	278
chr1	110050355	110050805	-	450
chr1	110134983	110135276	+	293
chr1	110207791	110208037	+	246
chr1	110279246	110279430	-	184
chr1	110465892	110466420	+	528
chr1	110471834	110472428	+	594
chr1	110596345	110596567	+	222
chr1	110766121	110766608	+	487
chr1	110775611	110775776	+	165
chr1	110882953	110883171	+	218
chr1	110883444	110883757	+	313
chr1	110883930	110884833	+	903
chr1	110921647	110921864	-	217
chr1	111419787	111420287	-	500
chr1	111490590	111490953	-	363
chr1	112266355	112267073	-	718
chr1	112288814	112288980	+	166
chr1	112308550	112309772	+	1222
chr1	112998695	112998881	+	186
chr1	113162060	113162306	+	246
chr1	113269441	113269779	+	338
chr1	113456304	113456777	-	473
chr1	113459856	113460455	-	599
chr1	113666620	113666947	+	327
chr1	114226200	114226602	+	402
chr1	114234398	114235323	+	925
chr1	114239834	114240039	-	205
chr1	114437708	114437889	-	181
chr1	114454012	114454378	+	366
chr1	114483094	114483247	+	153
chr1	114483425	114483688	+	263
chr1	114523807	114524198	+	391
chr1	114907196	114907425	-	229
chr1	114910463	114910836	-	373
chr1	114910528	114910797	+	269
chr1	114940019	114940453	-	434
chr1	115110564	115110866	-	302
chr1	115316764	115316931	-	167
chr1	115457267	115457413	-	146
chr1	116233820	116234328	+	508
chr1	116947408	116947600	-	192
chr1	116948104	116948278	-	174
chr1	117078608	117078816	-	208
chr1	117117182	117117585	-	403
chr1	117119323	117120075	-	752
chr1	117122270	117122424	-	154
chr1	117503916	117504237	+	321
chr1	117529472	117529814	+	342
chr1	117617726	117617892	+	166
chr1	117660786	117661011	-	225
chr1	117910611	117911047	+	436
chr1	117944849	117945031	+	182
chr1	118065548	118065878	+	330
chr1	118502021	118502233	+	212
chr1	119575439	119575812	-	373
chr1	119683048	119683219	+	171
chr1	119725659	119725885	+	226
chr1	120457288	120458179	-	891
chr1	120612032	120612219	-	187
chr1	121484815	121485362	-	547
chr1	121485097	121485402	+	305
chr1	142535676	142535903	+	227
chr1	142536189	142536363	+	174
chr1	142537005	142537163	+	158
chr1	142537364	142537819	+	455
chr1	142538050	142538998	+	948
chr1	143403668	143403856	+	188
chr1	143744072	143744286	+	214
chr1	143744355	143744536	-	181
chr1	144902756	144903103	-	347
chr1	145018259	145018536	+	277
chr1	145368505	145368864	+	359
chr1	145456370	145456640	-	270
chr1	145764493	145764873	-	380
chr1	147090725	147090894	+	169
chr1	147096367	147096957	+	590
chr1	148251867	148252053	-	186
chr1	149871755	149872314	+	559
chr1	149915583	149916071	-	488
chr1	149916416	149916904	-	488
chr1	150039392	150039724	-	332
chr1	150131172	150131797	+	625
chr1	150198969	150199120	-	151
chr1	150238812	150238992	-	180
chr1	150266320	150266661	+	341
chr1	150444098	150444807	+	709
chr1	150445431	150445666	+	235
chr1	150479432	150479872	+	440
chr1	150549520	150549873	-	353
chr1	150551346	150551524	-	178
chr1	150599617	150600021	-	404
chr1	150620595	150621181	-	586
chr1	150933105	150933495	+	390
chr1	151006428	151006943	+	515
chr1	151025373	151025733	-	360
chr1	151039836	151040136	+	300
chr1	151090478	151090747	+	269
chr1	151104458	151104831	-	373
chr1	151133193	151133401	-	208
chr1	151137995	151138268	-	273
chr1	151149061	151149312	-	251
chr1	151258918	151259227	+	309
chr1	151259480	151259803	+	323
chr1	151260055	151260459	+	404
chr1	151264952	151265212	-	260
chr1	151288114	151288819	-	705
chr1	151375324	151375769	-	445
chr1	151377298	151377938	-	640
chr1	151378186	151378673	-	487
chr1	151491554	151491702	+	148
chr1	151509882	151510040	+	158
chr1	151732179	151732323	-	144
chr1	151742451	151742767	-	316
chr1	151846706	151847296	-	590
chr1	151879625	151879882	+	257
chr1	152080012	152080227	-	215
chr1	152081668	152081808	-	140
chr1	152083736	152083881	-	145
chr1	152193364	152193606	+	242
chr1	152193794	152194233	+	439
chr1	153617612	153617942	+	330
chr1	153665959	153666440	+	481
chr1	153954278	153954584	-	306
chr1	154155483	154155656	-	173
chr1	154243513	154243771	+	258
chr1	154321568	154321956	+	388
chr1	154437975	154438274	+	299
chr1	154522485	154522936	-	451
chr1	154557218	154557431	-	213
chr1	154573571	154574285	-	714
chr1	154918312	154918732	-	420
chr1	154934602	154935057	+	455
chr1	154955858	154956029	+	171
chr1	154961011	154961288	+	277
chr1	154987525	154987829	+	304
chr1	154988737	154989339	+	602
chr1	155160681	155160913	-	232
chr1	155408348	155408697	-	349
chr1	155437723	155438253	-	530
chr1	155447790	155448157	-	367
chr1	155448657	155448804	-	147
chr1	155451368	155452082	-	714
chr1	155490919	155491226	-	307
chr1	155533067	155533241	+	174
chr1	155584261	155584720	+	459
chr1	155629428	155629732	-	304
chr1	155707990	155708287	+	297
chr1	155717855	155718109	-	254
chr1	155719509	155719733	-	224
chr1	155721772	155721992	-	220
chr1	155734890	155735221	-	331
chr1	155870056	155870285	-	229
chr1	155882924	155883228	-	304
chr1	155917541	155917731	-	190
chr1	155978845	155979365	-	520
chr1	156046355	156047034	-	679
chr1	156084518	156084678	+	160
chr1	156182317	156182580	+	263
chr1	156235836	156236089	-	253
chr1	156255320	156255467	+	147
chr1	156261304	156261619	+	315
chr1	156495889	156496101	-	212
chr1	156564393	156565541	-	1148
chr1	156607722	156607956	-	234
chr1	156611466	156612908	-	1442
chr1	156615687	156615889	-	202
chr1	156640971	156641214	-	243
chr1	156685350	156685756	-	406
chr1	156692945	156693221	-	276
chr1	156696702	156697940	-	1238
chr1	156698485	156698973	+	488
chr1	156756410	156756714	+	304
chr1	156880786	156881030	-	244
chr1	156880881	156881034	+	153
chr1	156884556	156884725	+	169
chr1	156909346	156909488	-	142
chr1	157095457	157095680	-	223
chr1	158064603	158064902	+	299
chr1	158494093	158494341	+	248
chr1	158495148	158495344	+	196
chr1	159836936	159837383	+	447
chr1	159898334	159898590	-	256
chr1	159999227	159999553	-	326
chr1	159999872	160000314	-	442
chr1	160000529	160001147	-	618
chr1	160062893	160063042	-	149
chr1	160187131	160187412	-	281
chr1	160209264	160209543	-	279
chr1	160209707	160210070	-	363
chr1	160967940	160968182	-	242
chr1	161009409	161009716	-	307
chr1	161091836	161092175	-	339
chr1	161128284	161128547	+	263
chr1	161141399	161141718	-	319
chr1	161199992	161200394	+	402
chr1	161495815	161495987	+	172
chr1	161928314	161928654	+	340
chr1	161953513	161953903	-	390
chr1	161960622	161960805	-	183
chr1	162386008	162386233	+	225
chr1	162386039	162386222	-	183
chr1	165877156	165877304	+	148
chr1	166039374	166039859	-	485
chr1	166818497	166819646	+	1149
chr1	166821852	166822203	+	351
chr1	167384781	167385505	+	724
chr1	167399975	167400295	-	320
chr1	167498847	167499385	-	538
chr1	167757091	167757350	+	259
chr1	168053855	168055027	-	1172
chr1	168065783	168066133	-	350
chr1	168106428	168106668	-	240
chr1	168194295	168194436	-	141
chr1	168211799	168212281	+	482
chr1	169100620	169100802	+	182
chr1	169390871	169391297	-	426
chr1	169762505	169762706	-	201
chr1	169840689	169841043	+	354
chr1	169842058	169842285	+	227
chr1	171501534	171502092	+	558
chr1	171501741	171502013	-	272
chr1	171509667	171510590	+	923
chr1	171511007	171511220	+	213
chr1	171526762	171527155	+	393
chr1	171560800	171561006	+	206
chr1	171759241	171759408	+	167
chr1	171765661	171766018	+	357
chr1	172267956	172268114	+	158
chr1	172410664	172410928	-	264
chr1	172411544	172411918	-	374
chr1	172579133	172579390	+	257
chr1	173657319	173658031	-	712
chr1	173657426	173657997	+	571
chr1	173769385	173769606	-	221
chr1	173772312	173772496	-	184
chr1	173793957	173794350	+	393
chr1	173855224	173855405	+	181
chr1	173961963	173962222	-	259
chr1	174927100	174927311	+	211
chr1	175129672	175129845	-	173
chr1	178885471	178885877	+	406
chr1	179041178	179041902	+	724
chr1	179064209	179064604	+	395
chr1	179076624	179077517	-	893
chr1	179077863	179078086	-	223
chr1	179815203	179815729	-	526
chr1	179834373	179834951	-	578
chr1	179886873	179887436	+	563
chr1	180063154	180063349	+	195
chr1	180063509	180063669	+	160
chr1	180165459	180165973	+	514
chr1	180243405	180243567	+	162
chr1	180243994	180244181	+	187
chr1	180471409	180471559	-	150
chr1	180853219	180853643	+	424
chr1	180868272	180868552	+	280
chr1	180904826	180905291	+	465
chr1	180913385	180913544	-	159
chr1	180942736	180942950	-	214
chr1	180945273	180945708	-	435
chr1	181024556	181025022	+	466
chr1	181058791	181059794	+	1003
chr1	182569101	182569339	-	238
chr1	182806545	182807047	-	502
chr1	182992973	182993174	+	201
chr1	183111702	183112115	+	413
chr1	183212436	183212998	+	562
chr1	183522130	183522362	+	232
chr1	183604704	183604887	-	183
chr1	183895340	183895676	+	336
chr1	184663204	184663443	-	239
chr1	184764796	184764994	-	198
chr1	184844428	184844577	-	149
chr1	186389696	186390387	+	691
chr1	186600524	186600848	+	324
chr1	187041479	187041654	-	175
chr1	187041817	187042100	-	283
chr1	192780576	192780985	+	409
chr1	193038256	193038428	+	172
chr1	197070444	197070690	-	246
chr1	197128624	197128858	-	234
chr1	197479600	197479863	-	263
chr1	199998568	199998855	+	287
chr1	200017362	200017575	+	213
chr1	200143338	200143633	+	295
chr1	200376167	200376812	-	645
chr1	200377384	200377948	-	564
chr1	200378125	200378710	-	585
chr1	200610040	200610224	-	184
chr1	200708051	200708297	+	246
chr1	200818158	200818401	+	243
chr1	200818972	200819318	+	346
chr1	200826959	200827457	+	498
chr1	200976236	200976547	+	311
chr1	201435036	201435226	-	190
chr1	201453621	201453854	-	233
chr1	201483810	201484500	+	690
chr1	201489141	201489688	+	547
chr1	201592371	201592538	+	167
chr1	201619926	201620112	+	186
chr1	201751771	201751950	+	179
chr1	201789043	201789759	+	716
chr1	201845187	201845957	+	770
chr1	201846956	201847116	+	160
chr1	201848048	201848607	+	559
chr1	201893006	201893163	-	157
chr1	201938667	201938987	+	320
chr1	201969225	201969452	-	227
chr1	201984368	201985497	+	1129
chr1	202287610	202287778	+	168
chr1	202288601	202288778	+	177
chr1	202697916	202698258	-	342
chr1	202780093	202780383	+	290
chr1	202822029	202822364	-	335
chr1	202826587	202827061	-	474
chr1	202849987	202850274	-	287
chr1	202910267	202910572	-	305
chr1	203134798	203135056	+	258
chr1	203135370	203135614	+	244
chr1	203135840	203136227	+	387
chr1	203766251	203766863	+	612
chr1	203768033	203768323	+	290
chr1	203822798	203823080	+	282
chr1	203906935	203907097	+	162
chr1	204095167	204095413	+	246
chr1	204164596	204164790	+	194
chr1	204167303	204167602	-	299
chr1	204191091	204191614	-	523
chr1	204378782	204379185	-	403
chr1	204379657	204379955	-	298
chr1	204518287	204518822	+	535
chr1	204586613	204587042	-	429
chr1	204587351	204588868	-	1517
chr1	204737741	204737893	+	152
chr1	204986394	204986628	+	234
chr1	204986833	204986992	+	159
chr1	205052530	205053161	-	631
chr1	205116503	205116661	-	158
chr1	205138581	205138758	-	177
chr1	205271291	205271618	-	327
chr1	205272166	205272331	-	165
chr1	205585480	205585719	-	239
chr1	205589095	205589808	-	713
chr1	205738510	205738810	-	300
chr1	205779871	205780045	-	174
chr1	205863337	205863665	+	328
chr1	206760429	206760601	+	172
chr1	206820867	206821193	+	326
chr1	206906016	206906280	+	264
chr1	207097111	207097592	-	481
chr1	208390153	208390409	-	256
chr1	208417333	208417501	-	168
chr1	209788260	209788488	-	228
chr1	209849272	209849643	+	371
chr1	209956144	209956320	-	176
chr1	210024600	210025025	+	425
chr1	210415544	210415699	+	155
chr1	211306088	211306286	-	198
chr1	211486996	211487160	+	164
chr1	211545766	211546125	+	359
chr1	211547696	211547980	+	284
chr1	211590456	211590634	+	178
chr1	211590953	211591274	+	321
chr1	211748756	211749110	-	354
chr1	211752485	211752649	+	164
chr1	211842492	211842634	-	142
chr1	212079992	212080133	-	141
chr1	212115117	212115433	-	316
chr1	212273919	212274281	+	362
chr1	212276238	212276398	+	160
chr1	212538304	212538603	-	299
chr1	212603308	212603661	-	353
chr1	212859890	212860315	-	425
chr1	212873452	212873827	-	375
chr1	212899633	212900163	-	530
chr1	212911693	212911997	-	304
chr1	213029991	213030261	-	270
chr1	213031814	213032013	+	199
chr1	213415244	213415603	+	359
chr1	214813584	214813768	+	184
chr1	214819021	214819481	+	460
chr1	214820361	214820683	+	322
chr1	214836977	214837134	+	157
chr1	215793445	215793784	+	339
chr1	217604440	217604676	-	236
chr1	217793167	217793710	-	543
chr1	218504312	218504549	+	237
chr1	218614732	218615413	+	681
chr1	220088660	220088970	-	310
chr1	220870629	220870815	+	186
chr1	220871491	220871730	+	239
chr1	220965145	220965308	+	163
chr1	220986805	220987258	+	453
chr1	221057611	221057790	+	179
chr1	222378787	222378933	-	146
chr1	222801014	222801445	+	431
chr1	222802861	222803399	+	538
chr1	222838757	222838957	+	200
chr1	223178908	223179190	+	282
chr1	223394523	223395437	-	914
chr1	223968298	223968566	-	268
chr1	223983705	223984013	-	308
chr1	224345138	224345394	+	256
chr1	224377321	224377473	+	152
chr1	224377774	224377938	+	164
chr1	224380056	224380506	+	450
chr1	224389288	224389515	+	227
chr1	224577232	224577557	-	325
chr1	224621843	224622126	-	283
chr1	224927058	224927223	+	165
chr1	224960490	224960656	+	166
chr1	225674687	225675133	-	446
chr1	225685185	225685498	-	313
chr1	225705354	225705507	-	153
chr1	225706914	225707259	-	345
chr1	226028796	226028954	-	158
chr1	226172930	226173193	-	263
chr1	226175606	226175965	-	359
chr1	226340045	226340241	-	196
chr1	226497493	226497741	+	248
chr1	226923511	226923711	-	200
chr1	227083340	227083686	+	346
chr1	227085097	227085261	+	164
chr1	227152794	227153063	+	269
chr1	227288745	227288909	-	164
chr1	227920014	227920347	-	333
chr1	227921645	227921926	+	281
chr1	227935747	227935900	+	153
chr1	227968529	227968842	+	313
chr1	228291788	228292392	+	604
chr1	228362962	228363218	+	256
chr1	228371869	228372112	+	243
chr1	228547786	228547994	+	208
chr1	228548295	228548941	+	646
chr1	228559263	228559502	+	239
chr1	228582245	228582736	-	491
chr1	228644914	228645109	-	195
chr1	229393094	229393355	-	261
chr1	229403806	229404029	-	223
chr1	229404301	229404471	-	170
chr1	229404999	229405231	-	232
chr1	229460896	229461089	-	193
chr1	229462577	229462718	-	141
chr1	229653816	229654048	-	232
chr1	229729774	229730809	-	1035
chr1	229737796	229738462	-	666
chr1	229794961	229795115	+	154
chr1	230415181	230415787	+	606
chr1	230459023	230459249	-	226
chr1	231135703	231135854	-	151
chr1	231135923	231136277	+	354
chr1	231155499	231155774	-	275
chr1	231471465	231472072	-	607
chr1	231472275	231472766	-	491
chr1	231501931	231502073	-	142
chr1	232166866	232167168	-	302
chr1	232943466	232943670	+	204
chr1	233119212	233119386	+	174
chr1	233119594	233120063	-	469
chr1	233194750	233194909	-	159
chr1	233393893	233394943	-	1050
chr1	233407414	233407711	-	297
chr1	233456597	233456757	-	160
chr1	233518117	233518494	+	377
chr1	234149219	234149595	+	376
chr1	234327354	234327556	+	202
chr1	234461658	234462022	+	364
chr1	234461684	234461841	-	157
chr1	234519511	234519781	+	270
chr1	234742761	234743553	-	792
chr1	235294965	235295298	-	333
chr1	235345188	235345819	-	631
chr1	235491947	235492286	+	339
chr1	235492644	235493175	+	531
chr1	235505470	235505711	+	241
chr1	236381684	236381832	-	148
chr1	236714776	236715303	+	527
chr1	237061216	237061479	+	263
chr1	237062283	237062656	+	373
chr1	237066702	237067156	+	454
chr1	240071743	240071969	+	226
chr1	240255598	240256053	+	455
chr1	240256368	240256751	+	383
chr1	240370519	240370720	+	201
chr1	241756956	241757912	-	956
chr1	241797554	241798093	-	539
chr1	241798470	241799253	-	783
chr1	242042087	242042309	+	222
chr1	242253048	242253341	-	293
chr1	243329000	243329217	-	217
chr1	243481450	243481710	+	260
chr1	243495676	243496005	-	329
chr1	243510282	243510476	-	194
chr1	244217184	244217682	+	498
chr1	244217893	244218636	+	743
chr1	244220036	244220193	+	157
chr1	244319977	244320154	+	177
chr1	244388285	244388506	-	221
chr1	244840358	244840721	-	363
chr1	244868952	244869202	+	250
chr1	245027151	245027291	-	140
chr1	246402692	246402897	-	205
chr1	246403272	246403460	-	188
chr1	246810601	246811216	+	615
chr1	246823549	246823722	+	173
chr1	247013004	247013615	-	611
chr1	247014290	247014555	-	265
chr1	247263666	247264169	-	503
chr1	247319734	247320416	-	682
chr1	247353164	247354282	-	1118
chr1	247361716	247361986	-	270
chr1	247454158	247454528	-	370
chr1	247463631	247464547	-	916
chr1	247468189	247468337	-	148
chr1	247470967	247471248	-	281
chr1	247496332	247496687	+	355
chr1	249097952	249098184	-	232
chr1	249141564	249141731	+	167
chr1	249144228	249144427	-	199
chr1	249211541	249212691	+	1150
chr10	196558	196807	+	249
chr10	198130	199099	+	969
chr10	294863	295022	+	159
chr10	323014	323277	-	263
chr10	1097287	1097763	-	476
chr10	1486698	1486939	-	241
chr10	3108088	3108473	-	385
chr10	3111514	3111791	+	277
chr10	3164576	3164994	+	418
chr10	3179932	3180281	-	349
chr10	3188072	3188377	+	305
chr10	3188865	3189132	+	267
chr10	4868672	4869309	+	637
chr10	5012354	5012575	-	221
chr10	5435298	5435465	-	167
chr10	5498781	5498986	+	205
chr10	5681030	5681661	-	631
chr10	5682037	5682694	-	657
chr10	5772565	5772719	+	154
chr10	5772876	5773076	+	200
chr10	5788316	5788799	+	483
chr10	5790803	5791404	+	601
chr10	5904226	5904408	-	182
chr10	5948061	5948211	+	150
chr10	5994569	5994728	-	159
chr10	6157425	6157663	+	238
chr10	6275247	6275843	+	596
chr10	6469855	6470224	-	369
chr10	6780485	6780696	+	211
chr10	7202211	7202359	-	148
chr10	7605008	7605218	-	210
chr10	8006058	8007696	+	1638
chr10	8007548	8007697	-	149
chr10	8056675	8056973	+	298
chr10	11504509	11504980	-	471
chr10	11505372	11505690	-	318
chr10	11805639	11805786	+	147
chr10	11868087	11868389	-	302
chr10	11912516	11912712	+	196
chr10	11962663	11963052	-	389
chr10	12070840	12071517	-	677
chr10	12077072	12077426	-	354
chr10	12077079	12077255	+	176
chr10	12162993	12163473	+	480
chr10	12870914	12871234	+	320
chr10	12939420	12939654	-	234
chr10	13251243	13251495	+	252
chr10	13359436	13359901	-	465
chr10	13483434	13483579	-	145
chr10	13541827	13542032	-	205
chr10	13688005	13688269	-	264
chr10	13688652	13688863	-	211
chr10	14562828	14563221	-	393
chr10	14861829	14862099	-	270
chr10	14885510	14885866	+	356
chr10	14938879	14939441	+	562
chr10	14949187	14949395	-	208
chr10	14949542	14949921	-	379
chr10	14950590	14950843	-	253
chr10	15145808	15146170	+	362
chr10	15254485	15255419	-	934
chr10	15285152	15285295	-	143
chr10	16526452	16526720	+	268
chr10	16632721	16632913	-	192
chr10	16633593	16633976	-	383
chr10	17256981	17257166	-	185
chr10	17632108	17632326	-	218
chr10	17756587	17756960	+	373
chr10	18801698	18802563	-	865
chr10	20568682	20568887	+	205
chr10	21516553	21516782	-	229
chr10	21516615	21516797	+	182
chr10	21783413	21783625	-	212
chr10	21783909	21784061	-	152
chr10	21784236	21784580	-	344
chr10	22048123	22048289	-	166
chr10	22618213	22618834	+	621
chr10	22634480	22634664	-	184
chr10	22634851	22635009	-	158
chr10	22825944	22826190	-	246
chr10	23410423	23410679	+	256
chr10	23729546	23729858	+	312
chr10	24833147	24833339	+	192
chr10	24873396	24873937	-	541
chr10	24874329	24874948	-	619
chr10	25312697	25313086	+	389
chr10	27323991	27324594	-	603
chr10	27459009	27459400	+	391
chr10	27826867	27827062	+	195
chr10	28812318	28813523	-	1205
chr10	28908507	28908687	+	180
chr10	28970995	28971631	+	636
chr10	29709501	29710166	+	665
chr10	29771935	29772124	+	189
chr10	30336524	30336749	-	225
chr10	30602240	30602812	-	572
chr10	30727974	30728210	+	236
chr10	30819173	30819325	-	152
chr10	31057297	31057561	-	264
chr10	31133793	31134450	-	657
chr10	31217540	31217750	-	210
chr10	31218106	31218252	-	146
chr10	31810514	31810788	+	274
chr10	31815810	31816160	+	350
chr10	32197276	32197775	-	499
chr10	32560574	32560737	-	163
chr10	33176334	33177145	-	811
chr10	33468620	33469189	-	569
chr10	33483502	33483695	-	193
chr10	34400067	34400213	-	146
chr10	34606044	34606234	-	190
chr10	35500251	35500717	+	466
chr10	35758384	35759264	+	880
chr10	35858118	35858288	+	170
chr10	35928081	35928223	-	142
chr10	35928655	35928796	-	141
chr10	37507986	37508215	+	229
chr10	38117934	38118340	-	406
chr10	38411145	38412026	+	881
chr10	38412582	38413426	+	844
chr10	38740529	38740737	+	208
chr10	38778517	38778704	+	187
chr10	38785246	38785459	+	213
chr10	38817315	38817983	+	668
chr10	38818237	38818730	+	493
chr10	38880977	38881353	+	376
chr10	38888314	38888967	+	653
chr10	42355526	42355867	-	341
chr10	42356099	42356251	-	152
chr10	42356467	42356769	-	302
chr10	42357451	42357670	-	219
chr10	42358464	42358770	-	306
chr10	42360559	42360889	-	330
chr10	42367836	42367979	-	143
chr10	42378145	42378343	-	198
chr10	42380139	42380441	-	302
chr10	42385166	42385311	-	145
chr10	42596888	42597083	-	195
chr10	42989396	42989604	+	208
chr10	43009405	43010163	-	758
chr10	43010702	43011360	-	658
chr10	43014893	43015910	-	1017
chr10	43016137	43016418	-	281
chr10	43089670	43089885	-	215
chr10	43326344	43326815	+	471
chr10	43727375	43727634	+	259
chr10	43882610	43883252	-	642
chr10	43917235	43917455	+	220
chr10	44052904	44053489	-	585
chr10	44112484	44112739	+	255
chr10	44139351	44139503	-	152
chr10	44139674	44139948	-	274
chr10	45489596	45490112	+	516
chr10	45498781	45499136	+	355
chr10	45499601	45499902	+	301
chr10	45500236	45500505	+	269
chr10	45953185	45953329	-	144
chr10	45953726	45953945	-	219
chr10	46121521	46121700	-	179
chr10	46966670	46966939	+	269
chr10	46999065	46999650	+	585
chr10	47000288	47000563	+	275
chr10	47014162	47014364	+	202
chr10	47059105	47059507	-	402
chr10	47086821	47087172	+	351
chr10	47089047	47089672	+	625
chr10	47089938	47090418	+	480
chr10	47090347	47091078	-	731
chr10	47133212	47133365	-	153
chr10	47134343	47134721	-	378
chr10	47139298	47139800	-	502
chr10	47150972	47151209	-	237
chr10	47655430	47655766	+	336
chr10	48371107	48371320	+	213
chr10	49581452	49581701	+	249
chr10	49654114	49654653	-	539
chr10	49658392	49659162	-	770
chr10	50226583	50226765	-	182
chr10	50678316	50678520	-	204
chr10	50732085	50732484	-	399
chr10	51586928	51587434	-	506
chr10	52103629	52103904	-	275
chr10	52391147	52391343	+	196
chr10	52394990	52395598	+	608
chr10	53457452	53457596	-	144
chr10	53457749	53458230	-	481
chr10	53458401	53458870	-	469
chr10	53459017	53459285	-	268
chr10	58117608	58117916	-	308
chr10	59956031	59956192	-	161
chr10	60291586	60291756	+	170
chr10	60588541	60588945	+	404
chr10	61413897	61414121	-	224
chr10	61492117	61492270	-	153
chr10	61548658	61548908	-	250
chr10	61552512	61552823	-	311
chr10	61789164	61789327	-	163
chr10	62622339	62622563	-	224
chr10	62648163	62648364	-	201
chr10	63957747	63958082	-	335
chr10	64565316	64565742	+	426
chr10	64913660	64914248	+	588
chr10	65225351	65225700	+	349
chr10	69672590	69672744	+	154
chr10	69676268	69676456	+	188
chr10	70530996	70531201	+	205
chr10	70644638	70644932	+	294
chr10	70645582	70645757	+	175
chr10	70646106	70646339	+	233
chr10	70719599	70719975	+	376
chr10	70742339	70742608	+	269
chr10	70968542	70968773	+	231
chr10	71026833	71027172	+	339
chr10	71858236	71858399	-	163
chr10	71873738	71874050	-	312
chr10	71899040	71899669	-	629
chr10	71911978	71912331	-	353
chr10	72059869	72060264	-	395
chr10	72326416	72326676	+	260
chr10	72520548	72521035	+	487
chr10	72521378	72521621	+	243
chr10	72814555	72814812	-	257
chr10	73122332	73122705	+	373
chr10	73475551	73475711	+	160
chr10	73510458	73510909	-	451
chr10	73768350	73768511	+	161
chr10	73770626	73771189	+	563
chr10	73852072	73852421	-	349
chr10	74034731	74035174	+	443
chr10	74093975	74094433	-	458
chr10	74095135	74095465	-	330
chr10	74127683	74128037	-	354
chr10	74564838	74565027	-	189
chr10	74564857	74565007	+	150
chr10	74703712	74703876	-	164
chr10	74884622	74884995	-	373
chr10	74990296	74990475	+	179
chr10	74992597	74992743	-	146
chr10	75008677	75008961	-	284
chr10	75197763	75198124	-	361
chr10	75258731	75258906	-	175
chr10	75276751	75276971	-	220
chr10	75386068	75386241	+	173
chr10	75533167	75533504	+	337
chr10	75535367	75535646	+	279
chr10	75542836	75543127	+	291
chr10	75561330	75561515	+	185
chr10	75567772	75567924	-	152
chr10	75572273	75572859	-	586
chr10	75573452	75574069	-	617
chr10	75667935	75668114	-	179
chr10	75877920	75878298	+	378
chr10	76602788	76603133	+	345
chr10	76788667	76789626	+	959
chr10	76789916	76790836	+	920
chr10	76992542	76992844	-	302
chr10	77158110	77158964	-	854
chr10	77159385	77159826	-	441
chr10	77161658	77161951	+	293
chr10	77338009	77338171	+	162
chr10	78936989	78937303	-	314
chr10	78937007	78937265	+	258
chr10	79279698	79279939	-	241
chr10	79551422	79552217	-	795
chr10	79581193	79581835	-	642
chr10	79685429	79685791	+	362
chr10	81072879	81073304	+	425
chr10	81113719	81113971	+	252
chr10	81262685	81262905	-	220
chr10	81586890	81587112	+	222
chr10	81858178	81858350	+	172
chr10	81879905	81880133	-	228
chr10	82006866	82007006	-	140
chr10	82191777	82192226	+	449
chr10	82277797	82278279	+	482
chr10	82281895	82282311	+	416
chr10	85974099	85974396	+	297
chr10	85974797	85975105	+	308
chr10	85976057	85976241	+	184
chr10	85976700	85976855	+	155
chr10	86131563	86132092	+	529
chr10	86273371	86274026	+	655
chr10	88259501	88259686	-	185
chr10	88259876	88260178	-	302
chr10	88725552	88725854	-	302
chr10	88728938	88729282	-	344
chr10	88729521	88729668	-	147
chr10	88730462	88730662	-	200
chr10	88911300	88911460	+	160
chr10	89311890	89312300	+	410
chr10	90773998	90774162	+	164
chr10	91095026	91095182	-	156
chr10	91100443	91100602	+	159
chr10	91163193	91163512	+	319
chr10	91165396	91165574	-	178
chr10	91173626	91173798	-	172
chr10	91177101	91177411	+	310
chr10	91177755	91178390	+	635
chr10	91394034	91394282	-	248
chr10	91497153	91497561	+	408
chr10	91497745	91498154	+	409
chr10	92912394	92912585	-	191
chr10	93542716	93542885	-	169
chr10	93667526	93667804	-	278
chr10	94447388	94447599	-	211
chr10	94454436	94454610	+	174
chr10	95660696	95660896	+	200
chr10	95791341	95791961	+	620
chr10	96006107	96006320	+	213
chr10	96087760	96088139	+	379
chr10	97423176	97424027	-	851
chr10	97633699	97634413	-	714
chr10	97634955	97635418	-	463
chr10	97817684	97817918	+	234
chr10	97919598	97919925	+	327
chr10	97920196	97920505	+	309
chr10	98188057	98188304	-	247
chr10	98591137	98591323	-	186
chr10	98714921	98715432	+	511
chr10	98744411	98745360	+	949
chr10	99080062	99080221	+	159
chr10	99092943	99093671	-	728
chr10	99116537	99116883	-	346
chr10	99216588	99217095	+	507
chr10	99330105	99330437	+	332
chr10	99437332	99437680	-	348
chr10	99474349	99474721	+	372
chr10	99475368	99475675	+	307
chr10	99477085	99477856	+	771
chr10	99969334	99969483	+	149
chr10	100007491	100008375	-	884
chr10	100039600	100039828	+	228
chr10	100162408	100162729	-	321
chr10	100162905	100163468	-	563
chr10	100176108	100176289	-	181
chr10	101090467	101090657	+	190
chr10	101151453	101152523	+	1070
chr10	101152763	101152981	+	218
chr10	101157105	101157338	-	233
chr10	101370292	101370457	-	165
chr10	101370680	101371117	-	437
chr10	101636587	101636745	-	158
chr10	101639679	101639893	-	214
chr10	101689538	101689954	-	416
chr10	101690117	101690560	-	443
chr10	101841451	101841598	-	147
chr10	101911073	101912104	-	1031
chr10	102034910	102035111	-	201
chr10	102147863	102148102	+	239
chr10	102246676	102246907	-	231
chr10	102307928	102308128	+	200
chr10	102490008	102490202	-	194
chr10	102588134	102588533	+	399
chr10	102732416	102732619	+	203
chr10	102744520	102744675	+	155
chr10	102744850	102745294	+	444
chr10	102746095	102746568	-	473
chr10	102747335	102747931	+	596
chr10	102748133	102748290	+	157
chr10	102748819	102749036	+	217
chr10	102762325	102762584	+	259
chr10	102765219	102765391	+	172
chr10	102766462	102767491	+	1029
chr10	102820403	102820549	-	146
chr10	102821377	102821525	+	148
chr10	102826951	102827154	-	203
chr10	102827321	102827856	+	535
chr10	103313015	103313166	+	151
chr10	103338654	103338804	-	150
chr10	103338955	103339410	-	455
chr10	103357215	103357374	+	159
chr10	103558667	103559133	-	466
chr10	103825783	103827764	+	1981
chr10	103867370	103868063	-	693
chr10	103868422	103868638	-	216
chr10	103899300	103900062	+	762
chr10	103901349	103901675	+	326
chr10	103906594	103907066	+	472
chr10	103990055	103990396	-	341
chr10	104182631	104182894	+	263
chr10	104215761	104215960	+	199
chr10	104239026	104239212	-	186
chr10	104240262	104240659	-	397
chr10	104572888	104573332	+	444
chr10	104679262	104679845	+	583
chr10	104836744	104837184	+	440
chr10	104837344	104838234	+	890
chr10	104849373	104849557	-	184
chr10	105049912	105050099	+	187
chr10	105184819	105185176	+	357
chr10	105205153	105205501	+	348
chr10	105206632	105206904	-	272
chr10	105361136	105361935	-	799
chr10	105362137	105362281	-	144
chr10	105369614	105369776	+	162
chr10	105762117	105762905	+	788
chr10	106073194	106074012	-	818
chr10	106074183	106074365	-	182
chr10	112270107	112270474	+	367
chr10	112270772	112271117	+	345
chr10	112659982	112660277	-	295
chr10	112724126	112724494	+	368
chr10	114204908	114205352	-	444
chr10	114576610	114577655	+	1045
chr10	114699899	114700100	+	201
chr10	115489941	115490281	+	340
chr10	115612630	115612796	-	166
chr10	115636433	115636681	+	248
chr10	115922412	115922724	-	312
chr10	115954263	115954422	-	159
chr10	116055135	116055833	-	698
chr10	116195847	116196010	-	163
chr10	118393696	118393989	-	293
chr10	118431780	118432081	-	301
chr10	118432297	118432745	-	448
chr10	118434075	118434462	-	387
chr10	118592623	118592801	-	178
chr10	118645177	118646054	-	877
chr10	118660923	118661068	-	145
chr10	119026781	119027292	-	511
chr10	119042625	119044528	-	1903
chr10	119798508	119798887	-	379
chr10	120445305	120445669	-	364
chr10	120790256	120790568	+	312
chr10	120795352	120795764	-	412
chr10	120797748	120797945	-	197
chr10	120801590	120802220	-	630
chr10	120809333	120809492	-	159
chr10	121259455	121259703	-	248
chr10	121334508	121334699	-	191
chr10	121334971	121335283	-	312
chr10	121436593	121436858	+	265
chr10	121586297	121586509	+	212
chr10	121657966	121658168	+	202
chr10	122668096	122668394	+	298
chr10	123970044	123971144	+	1100
chr10	124189184	124189553	+	369
chr10	124207724	124208029	-	305
chr10	124208632	124208774	-	142
chr10	124273730	124274398	+	668
chr10	124647848	124648076	+	228
chr10	124649280	124649489	+	209
chr10	124650151	124650355	+	204
chr10	124657371	124657596	+	225
chr10	124691879	124692137	-	258
chr10	124697299	124697667	-	368
chr10	124730941	124731109	+	168
chr10	124753497	124754068	-	571
chr10	124815725	124816163	+	438
chr10	124816525	124816673	+	148
chr10	125013944	125014308	+	364
chr10	125014540	125014765	+	225
chr10	125454122	125454293	+	171
chr10	125711883	125712139	-	256
chr10	125767946	125768753	-	807
chr10	125768942	125769166	-	224
chr10	125769443	125769585	-	142
chr10	125805257	125805666	-	409
chr10	126198335	126198765	+	430
chr10	126199049	126199740	+	691
chr10	126311749	126312114	-	365
chr10	126370335	126370860	-	525
chr10	126523259	126523739	+	480
chr10	126631213	126631878	+	665
chr10	126673528	126673887	+	359
chr10	126677472	126678254	-	782
chr10	127395837	127396168	-	331
chr10	127524692	127525070	+	378
chr10	127530356	127531369	+	1013
chr10	127548299	127548513	-	214
chr10	127569379	127569572	-	193
chr10	127980731	127981103	-	372
chr10	129896239	129897477	-	1238
chr10	129899552	129899917	-	365
chr10	129902126	129902379	-	253
chr10	129902669	129903049	-	380
chr10	129907265	129907478	-	213
chr10	129913367	129913792	-	425
chr10	132588769	132588919	-	150
chr10	133769229	133769773	+	544
chr10	133780037	133780377	-	340
chr10	133783746	133783937	+	191
chr10	133784660	133785023	+	363
chr10	133964306	133964674	-	368
chr10	133996379	133996604	-	225
chr10	134003580	134003806	-	226
chr10	134021219	134021532	-	313
chr10	134025934	134026344	+	410
chr10	134161564	134161789	+	225
chr10	134218330	134219751	+	1421
chr10	134230700	134230853	+	153
chr10	134240961	134241112	-	151
chr10	134241020	134241244	+	224
chr10	134241414	134241819	+	405
chr10	134246618	134246983	-	365
chr10	134261742	134262002	+	260
chr10	134576125	134576338	+	213
chr10	134719701	134719880	-	179
chr10	134725319	134725469	-	150
chr10	134725843	134726039	-	196
chr10	134999734	135000276	+	542
chr10	135126357	135126568	+	211
chr10	135128813	135128968	-	155
chr10	135234514	135235783	-	1269
chr10	135235969	135236380	-	411
chr10	135436147	135436603	+	456
chr11	202966	203206	-	240
chr11	204503	204842	-	339
chr11	207985	208265	+	280
chr11	214356	214675	+	319
chr11	215612	216693	-	1081
chr11	288377	288712	-	335
chr11	294671	295647	+	976
chr11	376922	377286	+	364
chr11	417954	418251	-	297
chr11	425346	425515	+	169
chr11	451522	451789	+	267
chr11	452088	452332	+	244
chr11	453126	453406	+	280
chr11	529019	529422	+	403
chr11	532252	532522	-	270
chr11	532855	533193	+	338
chr11	533922	534106	+	184
chr11	536214	536378	+	164
chr11	536563	536752	+	189
chr11	551555	551747	+	192
chr11	554074	554286	+	212
chr11	555845	556119	+	274
chr11	562310	562475	+	165
chr11	563678	564011	+	333
chr11	567200	567529	-	329
chr11	574939	575460	-	521
chr11	607254	607663	+	409
chr11	608239	608684	+	445
chr11	609184	609481	+	297
chr11	644233	644626	-	393
chr11	689443	689719	-	276
chr11	697702	698094	-	392
chr11	780409	780874	+	465
chr11	784058	784248	+	190
chr11	787863	788167	-	304
chr11	798506	798675	+	169
chr11	798937	799163	+	226
chr11	799196	799488	-	292
chr11	862515	862657	-	142
chr11	868418	869712	-	1294
chr11	943699	944267	+	568
chr11	1010707	1010928	+	221
chr11	1078249	1078453	-	204
chr11	1213069	1213610	+	541
chr11	1221870	1222326	+	456
chr11	1262159	1264269	+	2110
chr11	1264687	1264994	+	307
chr11	1265834	1266048	+	214
chr11	1267016	1268019	+	1003
chr11	1268302	1268795	+	493
chr11	1269531	1269828	+	297
chr11	1270819	1272805	+	1986
chr11	1286337	1286534	-	197
chr11	1298135	1298405	-	270
chr11	1355019	1355190	-	171
chr11	1355565	1355913	-	348
chr11	1377691	1377925	-	234
chr11	1483600	1483912	+	312
chr11	1491102	1491682	-	580
chr11	1756031	1756526	-	495
chr11	2076152	2076324	-	172
chr11	2128172	2128386	+	214
chr11	2152656	2153385	-	729
chr11	2152840	2153312	+	472
chr11	2289898	2290135	-	237
chr11	2423883	2424137	+	254
chr11	2424343	2424794	+	451
chr11	3022163	3022470	-	307
chr11	3127873	3128035	-	162
chr11	3147484	3147648	-	164
chr11	3360523	3360877	-	354
chr11	3379948	3380799	-	851
chr11	3381209	3381745	-	536
chr11	3659742	3659983	-	241
chr11	3661000	3661263	-	263
chr11	3675199	3675351	-	152
chr11	3687018	3687298	-	280
chr11	3697349	3697527	-	178
chr11	3733617	3733805	-	188
chr11	3848211	3848674	-	463
chr11	3849010	3849305	-	295
chr11	3877435	3877595	+	160
chr11	4159521	4159735	+	214
chr11	4406312	4406987	-	675
chr11	6232628	6232774	-	146
chr11	6238753	6239224	-	471
chr11	6411732	6411995	+	263
chr11	6412708	6413172	+	464
chr11	6431917	6432527	-	610
chr11	6469919	6470349	-	430
chr11	6498265	6498418	-	153
chr11	6503366	6503558	+	192
chr11	6509941	6510808	-	867
chr11	6518769	6518930	-	161
chr11	6557313	6557513	+	200
chr11	6621182	6621348	-	166
chr11	6645030	6645322	-	292
chr11	6703185	6703530	-	345
chr11	7674341	7674894	+	553
chr11	8021829	8021998	+	169
chr11	8114541	8114716	-	175
chr11	8132282	8132589	-	307
chr11	8155590	8156175	-	585
chr11	8156370	8156693	-	323
chr11	8751849	8752068	-	219
chr11	8969657	8969938	-	281
chr11	9161085	9161323	-	238
chr11	9302246	9302501	-	255
chr11	9466776	9467020	+	244
chr11	9578482	9578857	+	375
chr11	9777179	9777437	-	258
chr11	9777698	9777867	-	169
chr11	9801016	9801254	-	238
chr11	9829468	9829902	+	434
chr11	10328321	10328623	+	302
chr11	10800279	10800527	+	248
chr11	10874369	10875748	-	1379
chr11	11267986	11268584	-	598
chr11	11268021	11268450	+	429
chr11	11963903	11964653	+	750
chr11	11977565	11978116	+	551
chr11	11984674	11985038	-	364
chr11	12016324	12016741	-	417
chr11	12554576	12554767	+	191
chr11	13031803	13032016	+	213
chr11	13032260	13033122	+	862
chr11	13125408	13125992	+	584
chr11	13125518	13125755	-	237
chr11	14616506	14617359	-	853
chr11	14619680	14620026	-	346
chr11	14891147	14891465	+	318
chr11	14912570	14913042	-	472
chr11	16847684	16847990	-	306
chr11	17191029	17191255	-	226
chr11	17374735	17374905	+	170
chr11	17402534	17403200	+	666
chr11	17408496	17408827	-	331
chr11	18387441	18387761	+	320
chr11	18610374	18610532	+	158
chr11	18723604	18723818	+	214
chr11	20139948	20140338	+	390
chr11	22214206	22214358	+	152
chr11	22214593	22214844	+	251
chr11	22301645	22301879	+	234
chr11	22646253	22646556	-	303
chr11	27351071	27352014	-	943
chr11	27362938	27363092	-	154
chr11	27389387	27389749	-	362
chr11	27494147	27494308	-	161
chr11	27679374	27680062	-	688
chr11	27911803	27912002	-	199
chr11	27912400	27912547	-	147
chr11	30352514	30352894	+	380
chr11	31432969	31433192	-	223
chr11	31831517	31831677	-	160
chr11	32126150	32126362	+	212
chr11	32126701	32127072	+	371
chr11	32461366	32461558	+	192
chr11	32875257	32875650	+	393
chr11	32955105	32955288	+	183
chr11	32956331	32956912	+	581
chr11	32975473	32975713	+	240
chr11	33258689	33258946	+	257
chr11	33564383	33564829	+	446
chr11	33566465	33566741	+	276
chr11	33689578	33690192	+	614
chr11	33731597	33731865	-	268
chr11	33764353	33764514	-	161
chr11	34167641	34167993	+	352
chr11	35250756	35250937	+	181
chr11	35640879	35642245	+	1366
chr11	35684811	35685230	+	419
chr11	35684862	35685137	-	275
chr11	35828375	35828618	+	243
chr11	36483919	36484211	+	292
chr11	36511367	36512033	-	666
chr11	36595312	36595658	+	346
chr11	43029636	43029834	-	198
chr11	43347240	43347558	+	318
chr11	43362325	43362542	+	217
chr11	44129508	44129726	+	218
chr11	44265833	44266350	+	517
chr11	44285642	44285848	-	206
chr11	44432089	44432330	+	241
chr11	44950848	44952008	+	1160
chr11	44955843	44955999	-	156
chr11	45128428	45128586	-	158
chr11	45234266	45234452	+	186
chr11	45249174	45249685	+	511
chr11	45671429	45671595	-	166
chr11	45825987	45826144	+	157
chr11	45827653	45827803	+	150
chr11	45832575	45833109	+	534
chr11	45927723	45927893	+	170
chr11	45955261	45955767	-	506
chr11	46260938	46261152	+	214
chr11	46401405	46402053	+	648
chr11	46407125	46407272	-	147
chr11	46418761	46419285	-	524
chr11	46564511	46564731	-	220
chr11	46624927	46625238	-	311
chr11	46637125	46637332	-	207
chr11	46637620	46637778	-	158
chr11	46700152	46700683	-	531
chr11	46727235	46727441	+	206
chr11	46765516	46765773	-	257
chr11	46879968	46880706	-	738
chr11	47183312	47183714	+	402
chr11	47260385	47260696	+	311
chr11	47260859	47261672	-	813
chr11	47290198	47290393	+	195
chr11	47376457	47376756	-	299
chr11	47376928	47377083	-	155
chr11	47400855	47401054	-	199
chr11	47401669	47401926	-	257
chr11	47593046	47593377	+	331
chr11	47594798	47595123	-	325
chr11	47627580	47627730	-	150
chr11	47712163	47712309	-	146
chr11	47800497	47800713	-	216
chr11	47861076	47861410	-	334
chr11	56999048	56999795	-	747
chr11	56999101	56999304	+	203
chr11	57075897	57077956	-	2059
chr11	57080128	57081257	-	1129
chr11	57087783	57088111	-	328
chr11	57235102	57235335	+	233
chr11	57235748	57235936	-	188
chr11	57244087	57244891	+	804
chr11	57252366	57252614	-	248
chr11	57319692	57319920	-	228
chr11	57428331	57428618	+	287
chr11	57428827	57429186	+	359
chr11	57439577	57440047	+	470
chr11	57467456	57467811	+	355
chr11	57471220	57471507	-	287
chr11	57563980	57564154	+	174
chr11	58384858	58385287	+	429
chr11	58649432	58649809	-	377
chr11	58873536	58873704	-	168
chr11	58892381	58892981	+	600
chr11	58893845	58894871	+	1026
chr11	58902658	58902922	-	264
chr11	58919304	58920540	+	1236
chr11	59066365	59066603	-	238
chr11	59343715	59344414	-	699
chr11	59573759	59574116	-	357
chr11	60703752	60704624	+	872
chr11	60871020	60871182	-	162
chr11	60871369	60871542	-	173
chr11	61026005	61026298	-	293
chr11	61101844	61102080	+	236
chr11	61120416	61120893	+	477
chr11	61165821	61166039	+	218
chr11	61170544	61171013	-	469
chr11	61213430	61213785	+	355
chr11	61240288	61240651	+	363
chr11	61278234	61278453	+	219
chr11	61377165	61377348	+	183
chr11	61441468	61441620	-	152
chr11	61553600	61554326	+	726
chr11	61563227	61563968	+	741
chr11	61564205	61564658	+	453
chr11	61664844	61665729	-	885
chr11	62160092	62160307	+	215
chr11	62284954	62285099	-	145
chr11	62285427	62286064	-	637
chr11	62301070	62301509	-	439
chr11	62342210	62342422	+	212
chr11	62343094	62343271	-	177
chr11	62344880	62345164	+	284
chr11	62345510	62345725	+	215
chr11	62345946	62346601	+	655
chr11	62369689	62369892	-	203
chr11	62382802	62383230	-	428
chr11	62384486	62384634	-	148
chr11	62415296	62415549	-	253
chr11	62415963	62416136	-	173
chr11	62430302	62430739	-	437
chr11	62439194	62439843	+	649
chr11	62445412	62445577	-	165
chr11	62482252	62482547	-	295
chr11	62494104	62494366	-	262
chr11	62519581	62519829	-	248
chr11	62553735	62554052	-	317
chr11	62554616	62554806	+	190
chr11	62557829	62558359	-	530
chr11	62655916	62656321	+	405
chr11	63338096	63338345	-	249
chr11	63676392	63676691	+	299
chr11	63722289	63722753	+	464
chr11	63777792	63778524	-	732
chr11	63882873	63883420	-	547
chr11	63884775	63885482	+	707
chr11	63885840	63886022	+	182
chr11	64005910	64006257	+	347
chr11	64068197	64068427	+	230
chr11	64111668	64112226	+	558
chr11	64349607	64349767	-	160
chr11	64375071	64375358	-	287
chr11	64533289	64533447	-	158
chr11	64556675	64557035	-	360
chr11	64571646	64572054	-	408
chr11	64621220	64622102	-	882
chr11	64662153	64662655	-	502
chr11	64808415	64808633	+	218
chr11	64811855	64812297	+	442
chr11	64847021	64847171	-	150
chr11	64883877	64884232	-	355
chr11	64895298	64895532	-	234
chr11	64978903	64979460	+	557
chr11	65088322	65089218	+	896
chr11	65142723	65142937	-	214
chr11	65143924	65144070	-	146
chr11	65179167	65179335	+	168
chr11	65179915	65180064	+	149
chr11	65191912	65192128	+	216
chr11	65223374	65224234	+	860
chr11	65266541	65268363	+	1822
chr11	65267085	65267260	-	175
chr11	65270153	65270536	+	383
chr11	65305934	65306153	+	219
chr11	65306295	65306469	-	174
chr11	65340929	65341336	+	407
chr11	65349213	65349381	+	168
chr11	65365517	65366048	-	531
chr11	65381251	65381707	-	456
chr11	65383309	65383468	+	159
chr11	65385612	65386477	+	865
chr11	65386672	65386865	+	193
chr11	65404264	65404801	+	537
chr11	65408627	65409037	+	410
chr11	65420813	65421044	+	231
chr11	65421770	65422049	-	279
chr11	65486528	65487066	+	538
chr11	65541403	65541675	-	272
chr11	65542570	65542771	-	201
chr11	65545206	65545970	-	764
chr11	65546174	65546858	-	684
chr11	65599060	65599338	-	278
chr11	65601686	65602528	-	842
chr11	65602296	65602554	+	258
chr11	65658582	65659107	+	525
chr11	65684433	65685125	-	692
chr11	65685391	65685614	-	223
chr11	66062985	66063384	+	399
chr11	66099749	66099942	-	193
chr11	66112930	66113511	-	581
chr11	66121742	66121914	+	172
chr11	66130049	66130737	-	688
chr11	66132954	66133784	+	830
chr11	66391706	66391910	+	204
chr11	66410975	66411125	+	150
chr11	66436151	66436734	-	583
chr11	66443942	66444236	-	294
chr11	66453112	66453328	-	216
chr11	66468085	66468569	-	484
chr11	66547152	66547382	+	230
chr11	66624889	66626550	+	1661
chr11	66627125	66627935	+	810
chr11	66816172	66817371	+	1199
chr11	66839132	66839425	+	293
chr11	67024606	67025023	+	417
chr11	67069688	67069950	+	262
chr11	67113404	67113573	-	169
chr11	67119021	67119269	-	248
chr11	67132534	67133085	-	551
chr11	67165053	67165847	+	794
chr11	67259487	67259678	-	191
chr11	67559300	67560608	-	1308
chr11	67758863	67759052	-	189
chr11	67795500	67795801	+	301
chr11	67795963	67796313	+	350
chr11	67819401	67819775	+	374
chr11	67925416	67926485	-	1069
chr11	67933715	67934121	-	406
chr11	68028959	68030355	-	1396
chr11	68135500	68135863	+	363
chr11	68214826	68215063	+	237
chr11	68216323	68216569	+	246
chr11	68412060	68412249	-	189
chr11	68504481	68504766	-	285
chr11	68697519	68697977	+	458
chr11	68707521	68707745	+	224
chr11	68855403	68855752	+	349
chr11	69030303	69030451	+	148
chr11	69063106	69063677	+	571
chr11	69266210	69266409	+	199
chr11	69466187	69466341	+	154
chr11	69485568	69485770	-	202
chr11	70052329	70053274	+	945
chr11	70218775	70218991	-	216
chr11	70231224	70231394	-	170
chr11	70318956	70319224	-	268
chr11	70331451	70331771	-	320
chr11	70331916	70332282	-	366
chr11	70332548	70332740	-	192
chr11	71145988	71146570	-	582
chr11	71175204	71175433	+	229
chr11	71510699	71510949	+	250
chr11	71511771	71511934	+	163
chr11	71515266	71515454	+	188
chr11	71707251	71707579	+	328
chr11	71707926	71708211	+	285
chr11	71724008	71724499	-	491
chr11	71725065	71725368	-	303
chr11	71796199	71796429	-	230
chr11	71948469	71948784	+	315
chr11	72004316	72004638	-	322
chr11	72465781	72466089	-	308
chr11	72492089	72492272	-	183
chr11	72555170	72555344	+	174
chr11	72945989	72947020	+	1031
chr11	73008486	73008839	+	353
chr11	73020497	73020782	+	285
chr11	73021109	73021343	+	234
chr11	73078656	73079189	+	533
chr11	73113788	73113955	-	167
chr11	73115862	73116352	-	490
chr11	73583850	73584388	-	538
chr11	73638474	73638744	+	270
chr11	73711380	73712381	-	1001
chr11	73724227	73724502	-	275
chr11	73977808	73978147	-	339
chr11	74007793	74008266	-	473
chr11	74208864	74209134	+	270
chr11	74351771	74352146	+	375
chr11	74546691	74546985	+	294
chr11	74553124	74553445	+	321
chr11	74553576	74553766	-	190
chr11	74554077	74554396	-	319
chr11	74631073	74631222	+	149
chr11	74752391	74752677	+	286
chr11	74953279	74953672	+	393
chr11	74976498	74977264	-	766
chr11	75282944	75283117	+	173
chr11	75283579	75283782	+	203
chr11	75305206	75305382	+	176
chr11	75316530	75317015	-	485
chr11	75380064	75380366	+	302
chr11	75851824	75852098	+	274
chr11	75852253	75852667	+	414
chr11	75897670	75898221	-	551
chr11	75922281	75922456	+	175
chr11	76061155	76061911	-	756
chr11	76062053	76062349	-	296
chr11	76063536	76063709	-	173
chr11	76097049	76097273	+	224
chr11	76255460	76255712	+	252
[truncated: 9,908 more rows]

## Sheet: Ad5 Viral m6A Peaks
Chr	Start	Stop	Strand	Length
Ad5	522	949	+	427
Ad5	1218	1590	+	372
Ad5	1795	2653	+	858
Ad5	3611	4014	+	403
Ad5	4096	5850	-	1754
Ad5	6525	6688	-	163
Ad5	8091	8270	+	179
Ad5	11494	11833	+	339
Ad5	12780	12977	+	197
Ad5	14330	15810	+	1480
Ad5	15052	15299	-	247
Ad5	16425	17483	+	1058
Ad5	18948	19598	+	650
Ad5	20283	20469	+	186
Ad5	20647	20850	+	203
Ad5	21995	22285	+	290
Ad5	23252	23875	-	623
Ad5	24117	25051	+	934
Ad5	25392	25767	+	375
Ad5	25917	26472	+	555
Ad5	26631	28096	+	1465
Ad5	29363	29532	+	169
Ad5	30892	31043	-	151
Ad5	31345	31506	+	161
Ad5	32814	34719	-	1905
