# Supplementary material for: Direct RNA sequencing reveals m6A modifications on adenovirus RNA are necessary for efficient splicing
Source: Nat Commun. 2020 Nov 26;11:6016. doi: 10.1038/s41467-020-19787-6 (PMC7691994; doi:10.1038/s41467-020-19787-6)
Supplement: Supplementary file 7 — Supplementary Data 3 [file 41467_2020_19787_MOESM7_ESM.xlsx]

## Sheet: dRNA Sequencing Stats
	Run name*	ENA Run Accesion	Flowcell	Flowcell ID	poly(A) RNA (ng)	Run time hr	Total Reads	QC pass reads**	Fail reads	% fail	Adenovirus reads***	% Adenovirus reads
	Ad5_M3KO1	ERR3772592	MIN-106D R9 RevD	FAL49909	898.2	21	1510049	1438059	71990	4.76739	873045	60.71
	Ad5_M3P1	ERR3772594	MIN-106D R9 RevD	FAL49933	1188	23	1808941	1705435	103506	5.72191	1244950	72.999
	Ad5_M3KO2	ERR3772593	MIN-106D R9 RevD	FAL53827	1422	23	1944699	1821925	122774	6.31326	1065389	58.476
	Ad5_M3P2	ERR3772595	MIN-106D R9 RevD	FAL54072	1800	23	1867133	1770561	96572	5.17221	1245676	70.3549
	* DRS libraries prepared using SQK-RNA002 protocol with poly(A) selection performed on 50ug of total RNA and 0.3 ul of RNA CS
	** Guppy v3.2.2
	*** reads aligned to the adenovirus Ad5 genome
