# Supplementary material for: Direct RNA sequencing reveals m6A modifications on adenovirus RNA are necessary for efficient splicing
Source: Nat Commun. 2020 Nov 26;11:6016. doi: 10.1038/s41467-020-19787-6 (PMC7691994; doi:10.1038/s41467-020-19787-6)
Supplement: Supplementary file 8 — Supplementary Data 4 [file 41467_2020_19787_MOESM8_ESM.xlsx]

## Sheet: Exome-level DRS m6A analysis
	genome position	strand	5-mer motif	13-mer motif	Motif type	Nearest AC	P1-vs-KO1	P1-vs-KO2	P2-vs-KO1	P2-vs-KO2	Comparisons supporting site
	1487	+	GGACT	TCGAGGACTTGCT	DRACH	1487	0	0	0	0	4
	1494	+	CTTAA	CTTGCTTAACGAG	no-DRACH	1496	n.d.	n.d.	2	2	2
	1512	+	CCTTT	GCAACCTTTGGAC	no-DRACH	1509	n.d.	n.d.	-3	n.d.	1
	1513	+	CTTTG	CAACCTTTGGACT	proximal DRACH	1509	-4	n.d.	n.d.	n.d.	1
	1517	+	GGACT	CTTTGGACTTGAG	DRACH	1517	0	0	0	0	4
	1561	+	GATTG	CTGTGATTGCGTG	no-DRACH	1553	n.d.	n.d.	-8	n.d.	1
	1617	+	AAGGG	AATAAAGGGTGAG	no-DRACH	1634	n.d.	n.d.	n.d.	17	1
	1949	+	CAAGA	TCATCAAGACTTT	proximal DRACH	1951	n.d.	n.d.	2	2	2
	1951	+	AGACT	ATCAAGACTTTGG	DRACH	1951	0	0	n.d.	n.d.	2
	2064	+	TTTCT	GGATTTTCTGGCC	no-DRACH	2051	n.d.	n.d.	-13	-13	2
	2096	+	GAGAC	TTGTGAGACACAA	proximal DRACH	2097	n.d.	1	n.d.	n.d.	1
	2231	+	GGACC	GCCTGGACCCTCG	DRACH	2231	0	0	0	0	4
	3639	+	TTGTG	AGCATTGTGAGCT	no-DRACH	3654	n.d.	n.d.	n.d.	15	1
	3734	+	GCAAA	GCCCGCAAACTCT	proximal DRACH	3736	n.d.	n.d.	2	n.d.	1
	3837	+	TGACT	ATTGTGACTGACT	DRACH	3837	0	0	0	0	4
	3841	+	TGACT	TGACTGACTTTGC	DRACH	3841	0	0	0	0	4
	3932	+	GATTC	ATTGGATTCTTTG	no-DRACH	3939	7	n.d.	7	7	3
	3946	+	GGAAC	CCCGGGAACTTAA	proximal DRACH	3947	n.d.	n.d.	n.d.	1	1
	3947	+	GAACT	CCGGGAACTTAAT	DRACH	3947	0	0	0	n.d.	3
	4049	+	CCAGA	AAAACCAGACTCT	proximal DRACH	4051	2	2	2	2	4
	4073	-	TGCTT	CACTTGCTTGATC	no-DRACH	4078	n.d.	n.d.	n.d.	-5	1
	4082	-	CAAGA	ACAGCAAGACACT	proximal DRACH	4080	2	2	2	n.d.	3
	4083	-	GCAAG	GACAGCAAGACAC	proximal DRACH	4080	n.d.	n.d.	n.d.	3	1
	4090	-	AAAGA	AAATAAAGACAGC	proximal DRACH	4088	2	2	2	2	4
	4123	-	CCCGG	TGGTCCCGGGCCT	no-DRACH	4116	n.d.	n.d.	n.d.	7	1
	4130	-	CGCTG	AGACCGCTGGTCC	proximal DRACH	4134	n.d.	n.d.	n.d.	-4	1
	4150	-	GGACC	CACAGGACCCTCA	DRACH	4150	0	0	0	0	4
	4194	-	GAACA	ATCTGAACATCCA	DRACH	4194	n.d.	n.d.	0	n.d.	1
	4195	-	TGAAC	TATCTGAACATCC	proximal DRACH	4194	1	1	n.d.	1	3
	4284	-	CGACT	GCTACGACTGGAT	no-DRACH	4284	n.d.	n.d.	n.d.	0	1
	4320	-	AGACA	TGAAAGACATTTT	DRACH	4320	0	0	0	0	4
	4324	-	TGAAA	CTACTGAAAGACA	proximal DRACH	4328	-4	-4	-4	-4	4
	4603	-	TGGAC	ATTATGGACGAAT	no-DRACH	4602	1	n.d.	n.d.	n.d.	1
	4680	-	GGAAC	TCCTGGAACACAA	proximal DRACH	4679	1	1	1	1	4
	4746	-	CATTA	GAACCATTATACC	proximal DRACH	4750	n.d.	-4	n.d.	n.d.	1
	4763	-	CCTGG	CGCCCCTGGGCCG	no-DRACH	4770	n.d.	n.d.	-7	n.d.	1
	4809	-	TGAAC	CATCTGAACTCAA	proximal DRACH	4808	1	1	1	1	4
	4847	-	TTCTT	CGTTTTCTTCATC	no-DRACH	4855	-8	n.d.	n.d.	n.d.	1
	5022	-	GGACA	TCAGGGACATGCT	DRACH	5022	0	0	0	0	4
	5054	-	GCGGA	TCTGGCGGATTTG	no-DRACH	5037	17	17	n.d.	n.d.	2
	5087	-	GAACT	GCAAGAACTGCTA	DRACH	5087	0	n.d.	0	n.d.	2
	5088	-	AGAAC	TGCAAGAACTGCT	proximal DRACH	5087	1	n.d.	n.d.	1	2
	5106	-	AAACT	TGAAAAACTTTGC	DRACH	5106	0	0	0	0	4
	5127	-	GGACG	CGGCGGACGGTCT	no-DRACH	5127	0	0	0	0	4
	5166	-	GGAAC	GCCTGGAACTGCT	proximal DRACH	5165	1	1	1	1	4
	5175	-	GGACC	TGTGGGACCGCCT	DRACH	5175	0	0	0	0	4
	5297	-	AGACA	GGAAAGACATGAC	DRACH	5297	0	0	n.d.	n.d.	2
	5316	-	GGACC	ACGAGGACCCTGC	DRACH	5316	0	0	0	0	4
	5394	-	GGACC	AGCAGGACCAGCC	DRACH	5394	0	0	n.d.	n.d.	2
	5467	-	GACTA	GCTGGACTATGAC	proximal DRACH	5468	n.d.	n.d.	n.d.	-1	1
	5468	-	GGACT	GGCTGGACTATGA	DRACH	5468	0	0	n.d.	n.d.	2
	5753	-	GGACA	ACACGGACAGCCT	DRACH	5753	0	0	n.d.	0	3
	8890	+	TGAAC	GCCATGAACTGCT	proximal DRACH	8891	n.d.	1	n.d.	n.d.	1
	11231	+	GGACT	ACCTGGACTTGGA	DRACH	11231	0	0	n.d.	n.d.	2
	11453	+	GGACT	AGGAGGACTTTGA	DRACH	11453	0	0	0	n.d.	3
	11619	+	GGACT	TATAGGACTGATG	DRACH	11619	0	n.d.	n.d.	n.d.	1
	11636	+	GGACT	TGTGGGACTTTGT	DRACH	11636	0	n.d.	n.d.	n.d.	1
	12658	+	CCTGG	CCAACCTGGACCG	proximal DRACH	12655	-3	n.d.	n.d.	n.d.	1
	12660	+	TGGAC	AACCTGGACCGGC	proximal DRACH	12661	1	1	n.d.	n.d.	2
	13590	+	CGCAG	CAACCGCAGACCC	proximal DRACH	13593	n.d.	n.d.	3	3	2
	14622	+	GGACA	CTAAGGACAATCA	DRACH	14622	0	0	0	0	4
	14698	+	ATAGA	GACCATAGACCTT	proximal DRACH	14700	n.d.	n.d.	2	2	2
	14869	+	CCAGA	CCATCCAGACATC	proximal DRACH	14871	n.d.	n.d.	2	2	2
	15153	+	GGACA	TGGAGGACATGAA	DRACH	15153	0	0	0	0	4
	15422	+	GGACC	TCATGGACCCTGC	DRACH	15422	0	0	0	0	4
	16495	+	TTAGA	CTACTTAGACTCG	proximal DRACH	16497	2	2	n.d.	2	3
	16497	+	AGACT	ACTTAGACTCGTA	DRACH	16497	n.d.	n.d.	0	n.d.	1
	16684	+	GAACT	TGATGAACTTGAC	DRACH	16684	0	0	0	0	4
	16701	+	GGAAC	AGGTGGAACTGCT	proximal DRACH	16702	1	1	n.d.	n.d.	2
	16917	+	GGACA	ATAAGGACATGCT	DRACH	16917	0	0	0	0	4
	17043	+	TGACT	CTGGTGACTTGGC	DRACH	17043	n.d.	0	n.d.	n.d.	1
	17173	+	GGACT	GCCGGGACTGGGC	DRACH	17173	0	0	0	0	4
	17184	+	GCAGA	GCGTGCAGACCGT	proximal DRACH	17186	2	2	2	2	4
	17193	+	GGACG	CCGTGGACGTTCA	no-DRACH	17193	0	0	0	0	4
	17344	+	ACGGA	GCAAACGGACCCG	proximal DRACH	17342	-2	-2	-2	-2	4
	17346	+	GGACC	AAACGGACCCGTG	DRACH	17346	0	0	0	0	4
	17606	+	GGACC	GGCAGGACCCTGG	DRACH	17606	0	0	0	0	4
	17619	+	GCCAA	TGCTGCCAACAGC	no-DRACH	17621	n.d.	2	n.d.	n.d.	1
	17788	+	CACCA	TGCGCACCACCGG	no-DRACH	17787	-1	n.d.	n.d.	n.d.	1
	17791	+	CACCG	GCACCACCGGCGG	no-DRACH	17790	n.d.	n.d.	-1	-1	2
	17914	+	AGACA	GCAGAGACACTGA	DRACH	17914	0	0	0	0	4
	17916	+	ACACT	AGAGACACTGATT	proximal DRACH	17916	0	0	0	0	4
	18954	+	GTACT	AGACGTACTTCAG	no-DRACH	18954	0	0	0	0	4
	19056	+	GGACC	CTGTGGACCGTGA	DRACH	19056	0	0	0	0	4
	19114	+	AACCG	TGATAACCGTGTG	proximal DRACH	19113	n.d.	n.d.	-1	n.d.	1
	19125	+	GGACA	TGCTGGACATGGC	DRACH	19125	0	0	0	0	4
	19140	+	GTACT	CCACGTACTTTGA	no-DRACH	19140	0	0	0	0	4
	19279	+	CTAGA	AAACCTAGAAGAA	proximal DRACH	19275	n.d.	n.d.	-4	-4	2
	19336	+	AAAAC	GCAAAAAACTCAC	proximal DRACH	19337	n.d.	1	n.d.	n.d.	1
	19339	+	ACTCA	AAAAACTCACGTA	proximal DRACH	19337	-2	n.d.	-2	-2	3
	19779	+	AGAAC	CACGAGAACTAAT	proximal DRACH	19780	1	n.d.	n.d.	n.d.	1
	20114	+	AGACT	ACAGAGACTCTTA	DRACH	20114	0	0	n.d.	0	3
	20238	+	TGCCA	TAAATGCCAACCT	no-DRACH	20241	n.d.	n.d.	3	n.d.	1
	20430	+	GGACA	ATATGGACAACGT	DRACH	20430	0	0	0	0	4
	20519	+	ACATC	TTCCACATCCAGG	no-DRACH	20517	n.d.	n.d.	-2	n.d.	1
	20770	+	TTTAA	GTCCTTTAACGAC	no-DRACH	20772	n.d.	n.d.	2	2	2
	21102	+	TTACA	AGGGTTACAACGT	no-DRACH	21102	n.d.	n.d.	0	n.d.	1
	21210	+	CCGCA	AGGACCGCATGTA	proximal DRACH	21207	n.d.	n.d.	-3	-3	2
	22101	+	GGACT	CTGTGGACTATTC	DRACH	22101	0	0	0	0	4
	22325	+	TTTTT	CTTCTTTTTGTCA	no-DRACH	22331	n.d.	n.d.	6	n.d.	1
	22331	+	TCACT	TTTGTCACTTGAA	no-DRACH	22331	n.d.	n.d.	n.d.	0	1
	22407	-	CACCC	TAATCACCCGAGA	no-DRACH	22408	n.d.	n.d.	n.d.	-1	1
	22459	-	GAACC	GGCAGAACCCCTT	DRACH	22459	0	n.d.	n.d.	n.d.	1
	22618	-	ATCGG	AGATATCGGCGCC	no-DRACH	22609	n.d.	n.d.	9	n.d.	1
	22753	-	GGACG	ACCTGGACGCGGA	no-DRACH	22753	0	0	0	0	4
	22759	-	GGACC	CGGAGGACCTGGA	DRACH	22759	0	0	0	0	4
	22787	-	TGACT	AAGTTGACTCCGT	DRACH	22787	0	0	0	0	4
	22793	-	CAAAG	CTACCAAAGTTGA	no-DRACH	22797	-4	-4	n.d.	n.d.	2
	22884	-	GCCCA	TAACGCCCAGACC	proximal DRACH	22888	n.d.	-4	n.d.	n.d.	1
	23258	-	TGACC	GAGGTGACCTACA	DRACH	23258	0	0	n.d.	n.d.	2
	23318	-	AGACC	AACAAGACCTTTG	DRACH	23318	0	0	n.d.	n.d.	2
	23320	-	CAAGA	GCAACAAGACCTT	proximal DRACH	23318	n.d.	n.d.	2	2	2
	23321	-	ACAAG	AGCAACAAGACCT	proximal DRACH	23323	n.d.	n.d.	-2	-2	2
	23423	-	CGAAC	AAGGCGAACTTCA	proximal DRACH	23422	1	n.d.	1	n.d.	2
	23455	-	GGACA	TGATGGACAAGTA	DRACH	23455	0	0	0	0	4
	23659	-	ACCGG	ACCCACCGGTGCT	no-DRACH	23661	n.d.	n.d.	n.d.	-2	1
	23663	-	ACCCA	AGCAACCCACCGG	no-DRACH	23665	-2	-2	n.d.	n.d.	2
	23716	-	GGACA	TCGTGGACAGCGA	DRACH	23716	0	0	0	0	4
	23747	-	CCGAG	AAGCCCGAGCGCC	no-DRACH	23733	n.d.	n.d.	14	14	2
	23799	-	GCGGA	GGCGGCGGATTTG	no-DRACH	23810	-11	n.d.	n.d.	n.d.	1
	23862	-	GAAGA	CGAGGAAGACTCA	proximal DRACH	23860	n.d.	n.d.	2	2	2
	24203	+	GGACC	AGCAGGACCCAGG	DRACH	24203	0	0	0	n.d.	3
	24272	+	GGACA	ACCAGGACAACGC	DRACH	24272	0	0	0	0	4
	24293	+	GGAAC	ACGAGGAACAAGT	proximal DRACH	24294	1	n.d.	n.d.	n.d.	1
	24466	+	TCTCA	CTATTCTCACCGC	no-DRACH	24468	n.d.	n.d.	n.d.	2	1
	24516	+	AACCC	GCCCAACCCGCGC	no-DRACH	24515	n.d.	n.d.	n.d.	-1	1
	24584	+	CCAAA	TTTTCCAAAACTG	proximal DRACH	24587	3	3	3	3	4
	24632	+	GGACA	GAGCGGACAAGCA	DRACH	24632	0	0	0	0	4
	24794	+	GGAAC	TGGTGGAACTCGA	proximal DRACH	24795	1	1	n.d.	1	3
	24795	+	GAACT	GGTGGAACTCGAG	DRACH	24795	n.d.	n.d.	0	n.d.	1
	24818	+	CCTAG	CGCGCCTAGCCGT	no-DRACH	24825	n.d.	n.d.	n.d.	7	1
	24964	+	AAACA	GAACAAACAGAGG	DRACH	24964	0	n.d.	n.d.	n.d.	1
	25405	+	AGAAA	CTGCAGAAACTGC	proximal DRACH	25407	n.d.	n.d.	2	2	2
	25407	+	AAACT	GCAGAAACTGCTA	DRACH	25407	0	0	n.d.	n.d.	2
	25430	+	GGACC	TGAAGGACCTATG	DRACH	25430	0	n.d.	n.d.	n.d.	1
	25478	+	GGACA	TGGCGGACATCAT	DRACH	25478	0	0	0	0	4
	25527	+	CCAGA	TCTGCCAGACTTC	proximal DRACH	25529	n.d.	n.d.	n.d.	2	1
	25529	+	AGACT	TGCCAGACTTCAC	DRACH	25529	0	n.d.	n.d.	n.d.	1
	25622	+	CGACT	CTAGCGACTTTGT	no-DRACH	25622	n.d.	0	n.d.	n.d.	1
	25781	+	CCCGC	GCACCCCGCACCG	no-DRACH	25784	n.d.	n.d.	3	3	2
	25941	+	CCTGA	TGTACCTGAGGAC	no-DRACH	25938	n.d.	n.d.	-3	-3	2
	25946	+	GGACT	CTGAGGACTACCA	DRACH	25946	0	0	0	0	4
	26256	+	GGACA	ACTGGGACAGTCA	DRACH	26256	0	0	0	0	4
	26295	+	GGACA	AGGAGGACATGAT	DRACH	26295	0	0	0	0	4
	26489	+	GGGAC	AGATGGGACACCA	proximal DRACH	26490	1	n.d.	n.d.	n.d.	1
	26611	+	CAAGA	CTTGCAAGACTGT	proximal DRACH	26613	n.d.	n.d.	n.d.	2	1
	26613	+	AGACT	TGCAAGACTGTGG	DRACH	26613	0	0	0	n.d.	3
	26788	+	CAAGA	ATAGCAAGACTCT	proximal DRACH	26790	n.d.	2	n.d.	2	2
	26790	+	AGACT	AGCAAGACTCTGA	DRACH	26790	0	n.d.	0	n.d.	2
	26982	+	TCACC	TCCCTCACCCGCA	no-DRACH	26982	n.d.	n.d.	0	n.d.	1
	27072	+	TGACT	GCGCTGACTCTTA	DRACH	27072	0	0	0	0	4
	27082	+	GGACT	TTAAGGACTAGTT	DRACH	27082	0	0	0	0	4
	27198	+	CCTAC	ACGCCCTACATGT	no-DRACH	27199	n.d.	n.d.	n.d.	1	1
	27227	+	GGACT	AATGGGACTTGCG	DRACH	27227	0	0	0	0	4
	27248	+	CAAGA	TGCCCAAGACTAC	proximal DRACH	27250	2	n.d.	2	2	3
	27249	+	AAGAC	GCCCAAGACTACT	proximal DRACH	27250	n.d.	1	n.d.	n.d.	1
	27267	+	TAAAC	CGAATAAACTACA	proximal DRACH	27268	1	1	n.d.	n.d.	2
	27360	+	CCACC	ATTACCACCACAC	no-DRACH	27360	n.d.	n.d.	0	n.d.	1
	27363	+	CCACA	ACCACCACACCTC	no-DRACH	27363	n.d.	n.d.	0	0	2
	27624	+	GGACA	GACGGGACATTTC	DRACH	27624	0	0	0	0	4
	27728	+	ACTCT	TGGAACTCTGCAA	proximal DRACH	27726	n.d.	n.d.	-2	-2	2
	27757	+	ATCGG	TGCCATCGGTCTA	no-DRACH	27763	n.d.	n.d.	n.d.	6	1
	27782	+	GGACC	CTCGGGACCTCCC	DRACH	27782	0	0	n.d.	n.d.	2
	27835	+	GGACT	TAAAGGACTCGGC	DRACH	27835	0	0	0	n.d.	3
	29317	+	AACCC	TTTAAACCCCCCG	proximal DRACH	29316	n.d.	n.d.	-1	-1	2
	29523	+	ACCGG	CGCTACCGGACTT	proximal DRACH	29521	n.d.	n.d.	n.d.	-2	1
	29526	+	GGACT	TACCGGACTTACA	DRACH	29526	0	0	n.d.	n.d.	2
	29529	+	CTTAC	CGGACTTACATCT	proximal DRACH	29530	n.d.	n.d.	1	1	2
	29737	+	ACGGA	TTGGACGGACTGA	proximal DRACH	29735	-2	n.d.	n.d.	n.d.	1
	29739	+	GGACT	GGACGGACTGAAA	DRACH	29739	0	0	n.d.	n.d.	2
	30746	+	GAAGG	AACCGAAGGCTGC	no-DRACH	30741	n.d.	n.d.	-5	n.d.	1
	30805	+	CCTGT	AGACCCTGTGCGG	proximal DRACH	30801	n.d.	n.d.	-4	n.d.	1
	31127	+	TCTTA	CTTTTCTTACTCC	no-DRACH	31129	n.d.	n.d.	2	n.d.	1
	31154	+	TGGGT	CCAATGGGTTTCA	no-DRACH	31129	-25	n.d.	n.d.	n.d.	1
	31320	+	ACCAA	AAAAACCAAGTCA	proximal DRACH	31318	-2	n.d.	n.d.	n.d.	1
	31430	+	GCAAT	CCATGCAATCACA	no-DRACH	31434	4	n.d.	n.d.	n.d.	1
	31441	+	CCCCG	CAGGCCCCGCTAA	no-DRACH	31447	n.d.	n.d.	6	n.d.	1
	31545	+	ACCGA	CACCACCGATAGC	no-DRACH	31543	n.d.	n.d.	-2	n.d.	1
	31797	+	CAACT	TATGCAACTTAAT	no-DRACH	31797	0	n.d.	n.d.	n.d.	1
	31897	+	GACTA	CTAAGACTAGGAC	proximal DRACH	31896	-1	n.d.	n.d.	n.d.	1
	32171	+	ACTAG	CTAAACTAGGAAC	proximal DRACH	32169	n.d.	n.d.	-2	n.d.	1
	32639	+	AACCA	CACTAACCATTAC	proximal DRACH	32638	n.d.	n.d.	-1	-1	2
	32668	+	CAGGA	GAAACAGGAGACA	proximal DRACH	32665	n.d.	n.d.	-3	n.d.	1
	32771	+	ATACA	TTTCATACATTGC	no-DRACH	32771	n.d.	n.d.	0	0	2
