# Supplementary material for: Direct RNA sequencing reveals m6A modifications on adenovirus RNA are necessary for efficient splicing
Source: Nat Commun. 2020 Nov 26;11:6016. doi: 10.1038/s41467-020-19787-6 (PMC7691994; doi:10.1038/s41467-020-19787-6)
Supplement: Supplementary file 9 — Supplementary Data 5 [file 41467_2020_19787_MOESM9_ESM.xlsx]

## Sheet: Isoform-level DRS m6A analys
	Cluster	Transcript	transcript pos	5-mer motif	13-mer extended motif	Motif type	Genome position	Nearest AC	P1-vs-KO1	P1-vs-KO2	P2-vs-KO1	P2-vs-KO2	Validation Count	PosDiff	NanoCompore	Kmer	GMM_logit_pvalue_context_2	Logit_LOR
	DBP	DBP	471	GGACA	TCGTGGACAGCGA	DRACH	23716	23716	0	0	0	0	4	0	468	GGACA	1.73532e-12	0.541858
	DBP	DBP	732	GGACA	TGATGGACAAGTA	DRACH	23455	23455	0	0	0	0	4
	DBP	DBP	866	ACAAG	AGCAACAAGACCT	proximal DRACH	23321	23323	n.d.	n.d.	2	n.d.	1
	DBP	DBP	867	CAAGA	GCAACAAGACCTT	proximal DRACH	23320	23318	-2	n.d.	-2	-2	3
	DBP	DBP	952	ACGGG	GCCCACGGGCTGC	no-DRACH	23235	23237	n.d.	n.d.	2	n.d.	1
	DBP	DBP	1428	GGACC	CGGAGGACCTGGA	DRACH	22759	22759	0	n.d.	n.d.	n.d.	1	-8	1433	ACGCG	0.00515712	-0.533141
	DBP	DBP												-1809	1806	GCCTT	5.45783e-05	-0.627817
	DBP	DBPalt	655	GGACA	TGATGGACAAGTA	DRACH	23455	23455	n.d.	0	n.d.	0	2	0	652	GGACA	0.000306491	-0.738184
	DBP	DBP-Late	433	CCGAG	AAGCCCGAGCGCC	no-DRACH	23747	23733	n.d.	n.d.	n.d.	-14	1
	DBP	DBP-Late	464	GGACA	TCGTGGACAGCGA	DRACH	23716	23716	0	0	0	0	4	0	461	GGACA	7.08136e-22	0.648734
	DBP	DBP-Late	725	GGACA	TGATGGACAAGTA	DRACH	23455	23455	0	0	0	0	4
	DBP	DBP-Late	859	ACAAG	AGCAACAAGACCT	proximal DRACH	23321	23323	n.d.	n.d.	2	2	2
	DBP	DBP-Late	860	CAAGA	GCAACAAGACCTT	proximal DRACH	23320	23318	-2	-2	-2	-2	4
	DBP	DBP-Late	1020	ATAAA	TATGATAAATAAG	no-DRACH	23160	23149	n.d.	n.d.	-11	n.d.	1
	DBP	DBP-Late	1393	TGACT	AAGTTGACTCCGT	DRACH	22787	22787	0	0	0	0	4
	DBP	DBP-Late	1421	GGACC	CGGAGGACCTGGA	DRACH	22759	22759	0	0	0	0	4
	DBP	DBP-Late	1429	ACGCG	CTGGACGCGGATC	no-DRACH	22751	22753	2	2	2	n.d.	3
	DBP	DBP-Late	1773	CACCC	TAATCACCCGAGA	no-DRACH	22407	22408	n.d.	n.d.	n.d.	1	1
	E1A	E1A-10S	508	GGACT	TCGAGGACTTGCT	DRACH	1487	1487	0	0	0	0	4
	E1A	E1A-10S	538	GGACT	CTTTGGACTTGAG	DRACH	1517	1517	n.d.	n.d.	n.d.	0	1	0	535	GGACT	9.591e-51	-1.61725
	E1A	E1A-9S	387	GGACT	TCGAGGACTTGCT	DRACH	1487	1487	0	0	0	0	4	-1	385	GACTT	8.02065e-83	1.38778
	E1A	E1A-9S	394	CTTAA	CTTGCTTAACGAG	no-DRACH	1494	1496	n.d.	n.d.	2	2	2
	E1A	E1A-9S	417	GGACT	CTTTGGACTTGAG	DRACH	1517	1517	0	0	0	0	4	0	414	GGACT	2.74459e-77	1.20268
	E1A	E1A-l												-862	859	GGACT	0.000143037	-0.967758
	E1A	E1A-l												-892	889	GGACT	6.02071e-10	-1.89955
	E1A	E1A-s	724	GGACT	TCGAGGACTTGCT	DRACH	1487	1487	0	0	0	0	4	-1	722	GACTT	2.5506e-54	1.20675
	E1A	E1A-s	754	GGACT	CTTTGGACTTGAG	DRACH	1517	1517	0	0	0	0	4	0	751	GGACT	3.59385e-127	1.94295
	E1B	E1B-156R	248	CAAGA	TCATCAAGACTTT	proximal DRACH	1949	1951	2	n.d.	2	2	3	-2	247	AGACT	5.41802e-13	-0.89414
	E1B	E1B-156R	530	GGACC	GCCTGGACCCTCG	DRACH	2231	2231	0	0	0	0	4	0	527	GGACC	3.40126e-10	0.61527
	E1B	E1B-156R	1031	GTGAC	GATTGTGACTGAC	proximal DRACH	3836	3835	n.d.	-1	n.d.	-1	2	1	1027	TGTGA	2.25855e-05	0.53469
	E1B	E1B-156R	1032	TGACT	ATTGTGACTGACT	DRACH	3837	3837	0	0	0	0	4	-4	1033	TGACT	3.89069e-08	-0.588081
	E1B	E1B-156R	1036	TGACT	TGACTGACTTTGC	DRACH	3841	3841	0	0	0	0	4
	E1B	E1B-156R	1244	CCAGA	AAAACCAGACTCT	proximal DRACH	4049	4051	n.d.	n.d.	2	2	2	-2	1243	AGACT	0.00492728	-0.546156
	E1B	E1B-156R												-1143	1140	AACTT	7.49373e-06	0.568281
	E1B	E1B-19	246	ATCAA	GGTCATCAAGACT	proximal DRACH	1947	1943	n.d.	n.d.	-4	-4	2
	E1B	E1B-19	250	AGACT	ATCAAGACTTTGG	DRACH	1951	1951	0	0	0	0	4	0	247	AGACT	2.23164e-16	0.757689
	E1B	E1B-19	271	CGGGG	ACACCGGGGCGCG	no-DRACH	1972	1968	n.d.	n.d.	n.d.	-4	1
	E1B	E1B-19	395	GAGAC	TTGTGAGACACAA	proximal DRACH	2096	2097	1	1	1	1	4
	E1B	E1B-19	530	GGACC	GCCTGGACCCTCG	DRACH	2231	2231	0	0	0	0	4	0	527	GGACC	3.60361e-07	-0.539072
	E1B	E1B-19	694	GCAAA	GCCCGCAAACTCT	proximal DRACH	3734	3736	n.d.	n.d.	2	2	2
	E1B	E1B-19	695	CAAAC	CCCGCAAACTCTA	proximal DRACH	3735	3736	1	1	n.d.	n.d.	2
	E1B	E1B-19	796	GTGAC	GATTGTGACTGAC	proximal DRACH	3836	3835	n.d.	n.d.	-1	-1	2
	E1B	E1B-19	797	TGACT	ATTGTGACTGACT	DRACH	3837	3837	0	0	0	0	4
	E1B	E1B-19	798	GACTG	TTGTGACTGACTT	proximal DRACH	3838	3837	n.d.	n.d.	n.d.	-1	1
	E1B	E1B-19	801	TGACT	TGACTGACTTTGC	DRACH	3841	3841	0	0	0	0	4
	E1B	E1B-19	892	GATTC	ATTGGATTCTTTG	no-DRACH	3932	3939	7	n.d.	7	7	3
	E1B	E1B-19	906	GGAAC	CCCGGGAACTTAA	proximal DRACH	3946	3947	n.d.	n.d.	1	1	2
	E1B	E1B-19	907	GAACT	CCGGGAACTTAAT	DRACH	3947	3947	0	0	n.d.	n.d.	2	-1	905	AACTT	3.70885e-12	0.551438
	E1B	E1B-19	992	AAAAC	GTTTAAAACATAA	proximal DRACH	4032	4033	n.d.	n.d.	n.d.	1	1
	E1B	E1B-19	1005	AAAAC	ATAAAAAACCAGA	proximal DRACH	4045	4046	1	n.d.	n.d.	n.d.	1
	E1B	E1B-19	1008	ACCAG	AAAAACCAGACTC	proximal DRACH	4048	4046	n.d.	n.d.	-2	-2	2
	E1B	E1B-19	1009	CCAGA	AAAACCAGACTCT	proximal DRACH	4049	4051	2	2	2	2	4
	E1B	E1B-55	248	CAAGA	TCATCAAGACTTT	proximal DRACH	1949	1951	n.d.	n.d.	2	2	2
	E1B	E1B-55	530	GGACC	GCCTGGACCCTCG	DRACH	2231	2231	n.d.	n.d.	n.d.	0	1	0	527	GGACC	1.94465e-10	-0.691165
	E1B	E1B-55	2052	TGACT	ATTGTGACTGACT	DRACH	3837	3837	0	0	0	0	4	2	2047	TGTGA	9.42817e-12	-0.551007
	E1B	E1B-55	2053	GACTG	TTGTGACTGACTT	proximal DRACH	3838	3837	n.d.	n.d.	n.d.	-1	1
	E1B	E1B-55	2056	TGACT	TGACTGACTTTGC	DRACH	3841	3841	0	0	0	0	4
	E1B	E1B-55	2147	GATTC	ATTGGATTCTTTG	no-DRACH	3932	3939	7	n.d.	7	n.d.	2
	E1B	E1B-55	2161	GGAAC	CCCGGGAACTTAA	proximal DRACH	3946	3947	1	n.d.	1	n.d.	2	-1	2159	GAACT	3.49795e-13	0.283433
	E1B	E1B-55	2264	CCAGA	AAAACCAGACTCT	proximal DRACH	4049	4051	n.d.	2	2	2	3	4	2257	AAAAC	5.12028e-07	-0.771883
	E1B	E1B-55												-396	393	AGACA	0.000502482	0.963679
	E1B	E1B-55												-1798	1795	AGATA	0.000380719	-0.718745
	E1B	E1B-55												-1804	1801	AGATT	7.35862e-07	0.810866
	E1B	E1B-93R	1090	TGACT	ATTGTGACTGACT	DRACH	3837	3837	0	0	0	0	4
	E1B	E1B-93R	1094	TGACT	TGACTGACTTTGC	DRACH	3841	3841	0	0	0	0	4
	E1B	E1B-93R	1302	CCAGA	AAAACCAGACTCT	proximal DRACH	4049	4051	n.d.	n.d.	2	2	2
	E1B	E1B-93R												-250	247	AGACT	1.20345e-06	0.806199
	E1B	E1B-93R												-1184	1181	GGATT	0.00636658	-0.674569
	E3	E3.10K	56	GGGAC	GGACGGGACATTT	proximal DRACH	27623	27624	1	1	1	1	4	-1	54	GGACA	3.62579e-45	1.35326
	E3	E3.10K	478	TCACC	TGCGTCACCGGCC	no-DRACH	28404	28404	n.d.	n.d.	0	n.d.	1
	E3	E3.10K	517	CCAGA	TAAACCAGACTTT	proximal DRACH	28443	28445	n.d.	2	2	2	3
	E3	E3.10K	703	TACCG	CCGCTACCGGACT	proximal DRACH	29522	29521	n.d.	n.d.	-1	n.d.	1
	E3	E3.10K	704	ACCGG	CGCTACCGGACTT	proximal DRACH	29523	29521	n.d.	n.d.	n.d.	-2	1
	E3	E3.10K	707	GGACT	TACCGGACTTACA	DRACH	29526	29526	0	0	0	0	4	0	704	GGACT	6.69331e-131	-0.89005
	E3	E3.10K	710	CTTAC	CGGACTTACATCT	proximal DRACH	29529	29530	1	1	1	1	4
	E3	E3.10K	729	CACCC	AATACACCCCAAG	no-DRACH	29548	29547	n.d.	n.d.	n.d.	-1	1
	E3	E3.10K	917	GACGG	ATTGGACGGACTG	proximal DRACH	29736	29735	n.d.	n.d.	-1	-1	2
	E3	E3.10K	920	GGACT	GGACGGACTGAAA	DRACH	29739	29739	0	0	0	0	4	0	917	GGACT	1.01314e-146	-0.881168
	E3	E3.12K	1187	CCTAG	TAATCCTAGGTTT	no-DRACH	28754	28758	n.d.	n.d.	n.d.	4	1
	E3	E3.12K	1962	CTTAC	CGGACTTACATCT	proximal DRACH	29529	29530	1	n.d.	1	n.d.	2
	E3	E3.12K	1981	CACCC	AATACACCCCAAG	no-DRACH	29548	29547	n.d.	n.d.	n.d.	-1	1
	E3	E3.12K												-742	739	CAGAC	2.37983e-14	0.528594
	E3	E3.12K												-1959	1956	GGACT	5.25739e-23	0.748798
	E3	E3.12K												-2172	2169	GGACT	7.61693e-14	-0.60736
	E3	E3.RIDa	517	CCAGA	TAAACCAGACTTT	proximal DRACH	28443	28445	n.d.	n.d.	n.d.	2	1
	E3	E3.RIDa	600	TATAT	TTTTTATATTACT	no-DRACH	29803	29807	n.d.	n.d.	n.d.	4	1
	E3	E3.RIDa	704	ACGGA	CTTTACGGATTTG	no-DRACH	29907	29905	-2	n.d.	n.d.	n.d.	1
	E3	E3-Fiber	56	GGGAC	GGACGGGACATTT	proximal DRACH	27623	27624	1	1	n.d.	n.d.	2	-1	54	GGACA	1.29793e-20	-0.883704
	E3	E3-Fiber												-519	516	AGACT	0.000136353	-0.598837
	E3	E3-Fiber												-2234	2231	GGACT	1.56698e-05	-0.783565
	Extras	IVa2	84	GGACA	ACACGGACAGCCT	DRACH	5753	5753	0	0	0	0	4	1	80	CGGAC	8.43027e-06	-0.563013
	Extras	IVa2	165	GGACC	AGCAGGACCAGCC	DRACH	5394	5394	0	0	n.d.	n.d.	2
	Extras	IVa2	243	GGACC	ACGAGGACCCTGC	DRACH	5316	5316	0	0	0	0	4
	Extras	IVa2	262	AGACA	GGAAAGACATGAC	DRACH	5297	5297	n.d.	0	n.d.	n.d.	1
	Extras	IVa2	384	GGACC	TGTGGGACCGCCT	DRACH	5175	5175	0	0	0	0	4	0	381	GGACC	3.19114e-26	0.667995
	Extras	IVa2	393	GGAAC	GCCTGGAACTGCT	proximal DRACH	5166	5165	-1	-1	-1	-1	4	-2	392	AACTG	3.6743e-40	-0.805945
	Extras	IVa2	432	GGACG	CGGCGGACGGTCT	no-DRACH	5127	5127	0	0	0	0	4	0	429	GGACG	3.76911e-19	-0.637051
	Extras	IVa2	444	ACCGT	TCAAACCGTTGAA	proximal DRACH	5115	5113	n.d.	n.d.	-2	-2	2
	Extras	IVa2	449	TGAAA	CCGTTGAAAAACT	proximal DRACH	5110	5113	3	3	n.d.	n.d.	2	-5	451	AACTT	1.05238e-213	2.08788
	Extras	IVa2	452	AAAAC	TTGAAAAACTTTG	proximal DRACH	5107	5106	n.d.	-1	n.d.	n.d.	1
	Extras	IVa2	453	AAACT	TGAAAAACTTTGC	DRACH	5106	5106	0	n.d.	0	0	3
	Extras	IVa2	472	GAACT	GCAAGAACTGCTA	DRACH	5087	5087	0	0	0	n.d.	3
	Extras	IVa2	473	AACTG	CAAGAACTGCTAT	proximal DRACH	5086	5087	n.d.	n.d.	n.d.	1	1	0	470	AACTG	2.24485e-46	-0.786601
	Extras	IVa2	505	GCGGA	TCTGGCGGATTTG	no-DRACH	5054	5046	-8	n.d.	n.d.	n.d.	1
	Extras	IVa2	508	GATTT	GGCGGATTTGGTC	no-DRACH	5051	5046	n.d.	-5	n.d.	n.d.	1
	Extras	IVa2	533	TCAGG	CGAGTCAGGGACA	proximal DRACH	5026	5028	2	2	n.d.	n.d.	2
	Extras	IVa2	537	GGACA	TCAGGGACATGCT	DRACH	5022	5022	0	0	0	0	4	0	534	GGACA	4.57649e-50	0.970231
	Extras	IVa2	750	TGAAC	CATCTGAACTCAA	proximal DRACH	4809	4808	-1	-1	-1	-1	4
	Extras	IVa2	956	TGGAC	ATTATGGACGAAT	no-DRACH	4603	4602	-1	n.d.	n.d.	n.d.	1	-1	954	GGACG	4.96414e-06	0.738206
	Extras	IVa2	1239	AGACA	TGAAAGACATTTT	DRACH	4320	4320	0	0	0	0	4	0	1236	AGACA	1.11431e-68	1.12402
	Extras	IVa2	1343	ACGGG	AGAGACGGGCTTA	no-DRACH	4216	4218	n.d.	n.d.	n.d.	2	1
	Extras	IVa2	1364	TGAAC	TATCTGAACATCC	proximal DRACH	4195	4194	-1	-1	n.d.	-1	3
	Extras	IVa2	1365	GAACA	ATCTGAACATCCA	DRACH	4194	4194	n.d.	n.d.	0	n.d.	1
	Extras	IVa2	1409	GGACC	CACAGGACCCTCA	DRACH	4150	4150	0	0	0	0	4	0	1406	GGACC	2.10359e-15	-1.17073
	Extras	IVa2	1436	CCCGG	TGGTCCCGGGCCT	no-DRACH	4123	4126	n.d.	n.d.	n.d.	3	1
	Extras	IVa2	1469	AAAGA	AAATAAAGACAGC	proximal DRACH	4090	4088	-2	-2	-2	-2	4
	Extras	IVa2	1477	CAAGA	ACAGCAAGACACT	proximal DRACH	4082	4080	-2	-2	-2	-2	4
	Extras	IVa2												-874	871	ATCCT	0.000173503	-0.848719
	Extras	IX	29	CATGA	CCGCCATGAGCAC	no-DRACH	3610	3615	n.d.	n.d.	5	n.d.	1
	Extras	IX	58	TTGTG	AGCATTGTGAGCT	no-DRACH	3639	3640	n.d.	n.d.	n.d.	1	1
	Extras	IX	254	TGTGA	GGATTGTGACTGA	proximal DRACH	3835	3835	0	0	0	n.d.	3
	Extras	IX	255	GTGAC	GATTGTGACTGAC	proximal DRACH	3836	3835	n.d.	n.d.	n.d.	-1	1
	Extras	IX	256	TGACT	ATTGTGACTGACT	DRACH	3837	3837	0	0	0	0	4
	Extras	IX	260	TGACT	TGACTGACTTTGC	DRACH	3841	3841	0	0	0	0	4
	Extras	IX	351	GATTC	ATTGGATTCTTTG	no-DRACH	3932	3939	n.d.	n.d.	7	7	2
	Extras	IX	365	GGAAC	CCCGGGAACTTAA	proximal DRACH	3946	3947	n.d.	n.d.	1	1	2
	Extras	IX	366	GAACT	CCGGGAACTTAAT	DRACH	3947	3947	0	0	n.d.	n.d.	2
	Extras	IX	404	CCAGC	TGCGCCAGCAGGT	no-DRACH	3985	3991	n.d.	n.d.	n.d.	6	1
	Extras	IX	467	ACCAG	AAAAACCAGACTC	proximal DRACH	4048	4046	n.d.	n.d.	-2	-2	2
	Extras	IX	468	CCAGA	AAAACCAGACTCT	proximal DRACH	4049	4051	2	2	2	2	4
	Extras	IX	475	CTGTT	GACTCTGTTTGGA	no-DRACH	4056	4057	n.d.	n.d.	1	n.d.	1
	L1	L1-52K	147	CGCAT	AGTCCGCATCGAC	no-DRACH	9677	9673	n.d.	n.d.	n.d.	-4	1
	L1	L1-52K	382	CCTGG	ACTACCTGGACTT	proximal DRACH	11228	11225	-3	-3	-3	-3	4
	L1	L1-52K	385	GGACT	ACCTGGACTTGGA	DRACH	11231	11231	0	0	0	0	4	0	382	GGACT	4.19728e-185	-1.8305
	L1	L1-52K	607	GGACT	AGGAGGACTTTGA	DRACH	11453	11453	0	0	0	0	4
	L1	L1-52K	674	GTAAC	CCTGGTAACCGCA	proximal DRACH	11520	11519	n.d.	n.d.	n.d.	-1	1
	L1	L1-52K	676	AACCG	TGGTAACCGCATA	proximal DRACH	11522	11521	n.d.	n.d.	n.d.	-1	1
	L1	L1-52K	773	GGACT	TATAGGACTGATG	DRACH	11619	11619	0	0	0	0	4	0	770	GGACT	1.2674e-22	-0.659158
	L1	L1-52K	788	TGGGA	TCTGTGGGACTTT	proximal DRACH	11634	11632	-2	-2	-2	n.d.	3	-2	787	GGACT	2.78607e-71	-0.970511
	L1	L1-52K	790	GGACT	TGTGGGACTTTGT	DRACH	11636	11636	0	0	0	0	4
	L1	L1-52K	854	ATAGT	CCTTATAGTGCAG	no-DRACH	11700	11702	n.d.	n.d.	2	2	2
	L1	L1-52K	1095	TCGAG	AAGATCGAGGGGT	no-DRACH	11941	11947	6	n.d.	n.d.	n.d.	1
	L1	L1-52K	1414	CGAGG	ATGACGAGGACGA	no-DRACH	12260	12257	-3	n.d.	n.d.	n.d.	1	-152	1563	GGACC	2.96818e-05	0.52394
	L1	L1-52K	2744	CGCAG	CAACCGCAGACCC	proximal DRACH	13590	13593	n.d.	n.d.	3	n.d.	1
	L1	L1-52K	2893	CTTAC	GTCTCTTACCAGC	no-DRACH	13739	13740	n.d.	n.d.	n.d.	1	1
	L1	L1-52K	2914	CGCCC	CACCCGCCCGCGC	no-DRACH	13760	13755	n.d.	n.d.	n.d.	-5	1
	L1	L1-52K	3172	TTGGG	GGATTTGGGAGGG	no-DRACH	14018	14027	n.d.	n.d.	9	n.d.	1
	L1	L1-52K												-1566	1563	GGACC	2.96818e-05	0.52394
	L1	L1-52K												-2574	2571	GGACT	7.57893e-09	-0.61667
	L1	L1-IIIa	118	ACTCC	CGGTACTCCGCCG	no-DRACH	9648	9646	n.d.	n.d.	n.d.	-2	1
	L1	L1-IIIa	297	TGGAC	GTCATGGACCGCA	proximal DRACH	12411	12412	1	1	n.d.	n.d.	2
	L1	L1-IIIa	298	GGACC	TCATGGACCGCAT	DRACH	12412	12412	n.d.	n.d.	0	0	2	0	295	GGACC	1.16899e-13	0.643943
	L1	L1-IIIa	544	CCTGG	CCAACCTGGACCG	proximal DRACH	12658	12655	-3	-3	-3	-3	4
	L1	L1-IIIa	546	TGGAC	AACCTGGACCGGC	proximal DRACH	12660	12661	n.d.	n.d.	n.d.	1	1
	L1	L1-IIIa	547	GGACC	ACCTGGACCGGCT	DRACH	12661	12661	0	0	0	n.d.	3
	L1	L1-IIIa	678	AGGAG	GGACAGGAGGACT	proximal DRACH	12792	12788	-4	-4	n.d.	n.d.	2
	L1	L1-IIIa	682	GGACT	AGGAGGACTACAC	DRACH	12796	12796	0	0	0	0	4
	L1	L1-IIIa	767	TTTTT	CTATTTTTTCCAG	no-DRACH	12881	12874	n.d.	n.d.	-7	-7	2
	L1	L1-IIIa	939	GTGGC	GACAGTGGCAGCG	no-DRACH	13053	13052	n.d.	n.d.	-1	-1	2
	L1	L1-IIIa	1122	AGAAG	CGGCAGAAGATCC	no-DRACH	13236	13225	n.d.	n.d.	n.d.	-11	1
	L1	L1-IIIa	1260	AACCG	ATGGAACCGGGCA	proximal DRACH	13374	13373	n.d.	n.d.	n.d.	-1	1
	L1	L1-IIIa	1304	ATGGA	CCTAATGGACTAC	proximal DRACH	13418	13420	2	n.d.	n.d.	n.d.	1	-2	1303	GGACT	5.84772e-13	-0.628315
	L1	L1-IIIa	1308	ACTAC	ATGGACTACTTGC	proximal DRACH	13422	13423	n.d.	n.d.	n.d.	1	1
	L1	L1-IIIa	1472	CAACC	CCCGCAACCGCAG	no-DRACH	13586	13586	n.d.	n.d.	0	n.d.	1
	L1	L1-IIIa	1476	CGCAG	CAACCGCAGACCC	proximal DRACH	13590	13593	n.d.	n.d.	3	3	2
	L1	L1-IIIa	1580	CCGCG	GGCCCCGCGGTCA	no-DRACH	13694	13698	n.d.	n.d.	4	4	2
	L1	L1-IIIa	1625	CTTAC	GTCTCTTACCAGC	no-DRACH	13739	13740	n.d.	n.d.	n.d.	1	1
	L1	L1-IIIa	1646	CGCCC	CACCCGCCCGCGC	no-DRACH	13760	13755	n.d.	n.d.	-5	-5	2
	L1	L1-IIIa	1904	TTGGG	GGATTTGGGAGGG	no-DRACH	14018	14027	n.d.	n.d.	9	9	2
	L2	L2-Penton	314	GGACC	CCCTGGACCCGCC	DRACH	14265	14265	0	0	0	n.d.	3
	L2	L2-Penton	499	ACAAT	CAAAACAATGACT	proximal DRACH	14450	14448	n.d.	n.d.	n.d.	-2	1
	L2	L2-Penton	500	CAATG	AAAACAATGACTA	proximal DRACH	14451	14448	n.d.	n.d.	-3	n.d.	1
	L2	L2-Penton	503	TGACT	ACAATGACTACAG	DRACH	14454	14454	0	0	0	0	4
	L2	L2-Penton	522	GCAAG	GGAGGCAAGCACA	no-DRACH	14473	14477	n.d.	n.d.	n.d.	4	1
	L2	L2-Penton	530	ACAGA	GCACACAGACCAT	proximal DRACH	14481	14479	-2	-2	-2	-2	4
	L2	L2-Penton	532	AGACC	ACACAGACCATCA	DRACH	14483	14483	0	n.d.	n.d.	n.d.	1	0	529	AGACC	2.12089e-05	0.938251
	L2	L2-Penton	667	CTAAG	CCTACTAAGGACA	proximal DRACH	14618	14615	n.d.	n.d.	n.d.	-3	1
	L2	L2-Penton	671	GGACA	CTAAGGACAATCA	DRACH	14622	14622	0	0	0	0	4	0	668	GGACA	2.92027e-48	1.44382
	L2	L2-Penton	745	CCATA	ATGACCATAGACC	proximal DRACH	14696	14693	-3	-3	n.d.	n.d.	2
	L2	L2-Penton	749	AGACC	CCATAGACCTTAT	DRACH	14700	14700	0	0	0	0	4	0	746	AGACC	4.26939e-07	-0.509524
	L2	L2-Penton	757	TGAAC	CTTATGAACAACG	proximal DRACH	14708	14709	1	1	1	1	4
	L2	L2-Penton	818	CGACA	AAAGCGACATCGG	no-DRACH	14769	14769	n.d.	n.d.	0	0	2
	L2	L2-Penton	850	TCAGA	AACTTCAGACTGG	proximal DRACH	14801	14803	2	2	2	2	4
	L2	L2-Penton	918	CCAGA	CCATCCAGACATC	proximal DRACH	14869	14871	2	2	2	2	4	-2	917	AGACA	1.14365e-08	-0.712191
	L2	L2-Penton	950	GGACT	GGGTGGACTTCAC	DRACH	14901	14901	0	0	0	0	4
	L2	L2-Penton	953	CTTCA	TGGACTTCACCCA	proximal DRACH	14904	14906	n.d.	n.d.	2	2	2
	L2	L2-Penton	968	CCTGA	GCCGCCTGAGCAA	no-DRACH	14919	14925	n.d.	n.d.	n.d.	6	1
	L2	L2-Penton	1017	TTTAG	GGGCTTTAGGATC	no-DRACH	14968	14975	n.d.	n.d.	n.d.	7	1
	L2	L2-Penton	1060	CACTG	CCCGCACTGTTGG	no-DRACH	15011	15010	n.d.	n.d.	n.d.	-1	1
	L2	L2-Penton	1164	AACTC	AGAGAACTCCAAC	proximal DRACH	15115	15114	-1	-1	-1	-1	4
	L2	L2-Penton	1198	TGGAG	CCGGTGGAGGACA	proximal DRACH	15149	15147	-2	-2	-2	-2	4
	L2	L2-Penton	1202	GGACA	TGGAGGACATGAA	DRACH	15153	15153	0	0	0	0	4	0	1199	GGACA	9.83356e-54	-1.16572
	L2	L2-Penton	1207	TGAAC	GACATGAACGATC	no-DRACH	15158	15159	n.d.	1	n.d.	n.d.	1
	L2	L2-Penton	1304	GCAAC	CTGCGCAACCCGA	no-DRACH	15255	15256	n.d.	n.d.	n.d.	1	1
	L2	L2-Penton	1324	CTCAG	AAGCCTCAGAAGA	no-DRACH	15275	15283	n.d.	n.d.	8	n.d.	1
	L2	L2-Penton	1358	GGACA	CAGAGGACAGCAA	DRACH	15309	15309	n.d.	n.d.	0	n.d.	1
	L2	L2-Penton	1360	ACAGC	GAGGACAGCAAGA	proximal DRACH	15311	15309	-2	n.d.	n.d.	-2	2
	L2	L2-Penton	1471	GGACC	TCATGGACCCTGC	DRACH	15422	15422	0	0	0	0	4	-1	1469	GACCC	2.11064e-159	-1.56868
	L2	L2-Penton	1524	TCGTT	CTGGTCGTTGCCA	no-DRACH	15475	15476	n.d.	n.d.	1	n.d.	1
	L2	L2-Penton	1530	CCAGA	GTTGCCAGACATG	proximal DRACH	15481	15483	n.d.	2	n.d.	2	2
	L2	L2-Penton	1560	CGCTC	CTTCCGCTCCACG	no-DRACH	15511	15515	n.d.	n.d.	n.d.	4	1
	L2	L2-Penton	1695	AATCG	GTTCAATCGCTTT	no-DRACH	15646	15641	n.d.	n.d.	-5	-5	2
	L2	L2-Penton	1785	GGGAC	TCACGGGACGCTA	no-DRACH	15736	15737	1	n.d.	n.d.	n.d.	1
	L2	L2-Penton	1809	ATCGG	CAGCATCGGAGGA	no-DRACH	15760	15753	n.d.	n.d.	n.d.	-7	1
	L2	L2-Penton	1828	TGACC	CGAGTGACCATTA	DRACH	15779	15779	0	n.d.	n.d.	n.d.	1
	L2	L2-Penton	1829	GACCA	GAGTGACCATTAC	proximal DRACH	15780	15779	n.d.	n.d.	-1	-1	2
	L2	L2-Penton	1869	TACAA	CGTTTACAAGGCC	no-DRACH	15820	15819	-1	n.d.	n.d.	n.d.	1
	L2	L2-Penton	1894	CGCGC	TCGCCGCGCGTCC	no-DRACH	15845	15849	4	n.d.	n.d.	n.d.	1
	L2	L2-Penton	1917	TTTTG	CACTTTTTGAGCA	no-DRACH	15868	15863	n.d.	n.d.	-5	n.d.	1
	L2	L2-Penton	2434	TGACT	GCTATGACTCAGG	DRACH	16385	16385	0	0	n.d.	n.d.	2
	L2	L2-Penton	2539	ACTAC	AAAAACTACTTAG	proximal DRACH	16490	16491	n.d.	1	n.d.	n.d.	1
	L2	L2-Penton	2546	AGACT	ACTTAGACTCGTA	DRACH	16497	16497	0	0	0	0	4	0	2543	AGACT	7.22363e-10	0.532164
	L2	L2-Penton	2549	CTCGT	TAGACTCGTACTG	proximal DRACH	16500	16502	2	2	n.d.	n.d.	2
	L2	L2-Penton	2645	GATCT	CGGAGATCTATGG	no-DRACH	16596	16581	n.d.	n.d.	n.d.	-15	1
	L2	L2-Penton	2687	CCGAA	AGCCCCGAAAGCT	no-DRACH	16638	16629	n.d.	n.d.	-9	-9	2
	L2	L2-Penton	2733	GAACT	TGATGAACTTGAC	DRACH	16684	16684	0	0	0	0	4	-1	2731	AACTT	2.01437e-25	-0.620881
	L2	L2-Penton	2750	GGAAC	AGGTGGAACTGCT	proximal DRACH	16701	16702	1	1	1	1	4
	L2	L2-Penton	2863	CCCGC	TCCACCCGCACCT	no-DRACH	16814	16811	n.d.	n.d.	-3	-3	2
	L2	L2-Penton	2966	GGACA	ATAAGGACATGCT	DRACH	16917	16917	0	0	0	0	4	0	2963	GGACA	7.03746e-64	1.02472
	L2	L2-Penton	3092	TGACT	CTGGTGACTTGGC	DRACH	17043	17043	0	0	n.d.	n.d.	2
	L2	L2-Penton	3160	TGACC	AAAATGACCGTGG	DRACH	17111	17111	n.d.	0	n.d.	n.d.	1
	L2	L2-Penton	3222	GGACT	GCCGGGACTGGGC	DRACH	17173	17173	0	0	0	0	4	0	3219	GGACT	2.54255e-40	0.796657
	L2	L2-Penton	3233	GCAGA	GCGTGCAGACCGT	proximal DRACH	17184	17186	2	2	n.d.	2	3
	L2	L2-Penton	3235	AGACC	GTGCAGACCGTGG	DRACH	17186	17186	n.d.	n.d.	0	n.d.	1
	L2	L2-Penton	3239	CGTGG	AGACCGTGGACGT	proximal DRACH	17190	17190	0	0	0	0	4
	L2	L2-Penton	3242	GGACG	CCGTGGACGTTCA	no-DRACH	17193	17193	0	0	0	0	4
	L2	L2-Penton	3245	CGTTC	TGGACGTTCAGAT	no-DRACH	17196	17196	0	0	0	0	4
	L2	L2-Penton	3296	CATGG	AGGGCATGGAGAC	no-DRACH	17247	17252	n.d.	n.d.	5	n.d.	1
	L2	L2-Penton	3301	AGACA	ATGGAGACACAAA	DRACH	17252	17252	n.d.	0	n.d.	n.d.	1
	L2	L2-Penton	3393	ACGGA	GCAAACGGACCCG	proximal DRACH	17344	17342	-2	-2	-2	-2	4
	L2	L2-Penton	3395	GGACC	AAACGGACCCGTG	DRACH	17346	17346	0	0	0	0	4	-1	3393	GACCC	7.88373e-160	1.64529
	L2	L2-Penton	3474	CCCGA	ACTGCCCGAATAT	no-DRACH	17425	17419	n.d.	n.d.	n.d.	-6	1
	L2	L2-Penton	3590	CCGTC	GCCGCCGTCGCCG	no-DRACH	17541	17542	n.d.	n.d.	n.d.	1	1
	L2	L2-Penton	3655	GGACC	GGCAGGACCCTGG	DRACH	17606	17606	0	0	0	0	4	0	3652	GGACC	3.15225e-13	0.626522
	L2	L2-Penton	3668	GCCAA	TGCTGCCAACAGC	no-DRACH	17619	17621	n.d.	2	n.d.	n.d.	1
	L2	L2-Penton	3840	CACCG	GCACCACCGGCGG	no-DRACH	17791	17790	n.d.	n.d.	-1	-1	2
	L2	L2-Penton	3941	ATCCG	TTGCATCCGTGGC	no-DRACH	17892	17895	n.d.	n.d.	n.d.	3	1
	L2	L2-Penton	3943	CCGTG	GCATCCGTGGCCT	no-DRACH	17894	17895	n.d.	n.d.	1	n.d.	1
	L2	L2-Penton	3963	AGACA	GCAGAGACACTGA	DRACH	17914	17914	0	0	0	0	4	0	3960	AGACA	1.67713e-156	-1.63889
	L2	L2-Penton	3965	ACACT	AGAGACACTGATT	proximal DRACH	17916	17916	0	0	0	0	4
	L2	L2-Penton	3987	ATGTG	TTGCATGTGGAAA	no-DRACH	17938	17939	n.d.	n.d.	1	1	2	-8	3992	AAATC	2.66341e-06	0.810122
	L2	L2-pVII	118	ACTCC	CGGTACTCCGCCG	no-DRACH	9648	9646	n.d.	n.d.	n.d.	-2	1
	L2	L2-pVII	159	ATCGG	CCGGATCGGAAAA	no-DRACH	9689	9695	n.d.	n.d.	6	n.d.	1
	L2	L2-pVII	255	GACCA	GAGTGACCATTAC	proximal DRACH	15780	15779	n.d.	n.d.	-1	-1	2
	L2	L2-pVII	260	TTACT	ACCATTACTGACG	no-DRACH	15785	15785	n.d.	n.d.	0	0	2
	L2	L2-pVII	343	TTTTG	CACTTTTTGAGCA	no-DRACH	15868	15863	n.d.	n.d.	-5	n.d.	1
	L2	L2-pVII	656	GGCGG	AGACGGCGGAGGC	no-DRACH	16181	16177	n.d.	n.d.	-4	n.d.	1
	L2	L2-pVII	860	TGACT	GCTATGACTCAGG	DRACH	16385	16385	0	0	n.d.	n.d.	2
	L2	L2-pVII	937	CCCCC	CCGCCCCCCGCGC	no-DRACH	16462	16454	n.d.	n.d.	n.d.	-8	1
	L2	L2-pVII	964	AACTA	AAAAAACTACTTA	proximal DRACH	16489	16488	-1	n.d.	-1	n.d.	2
	L2	L2-pVII	965	ACTAC	AAAAACTACTTAG	proximal DRACH	16490	16491	n.d.	1	n.d.	n.d.	1
	L2	L2-pVII	972	AGACT	ACTTAGACTCGTA	DRACH	16497	16497	0	0	0	0	4	0	969	AGACT	1.09869e-11	0.537766
	L2	L2-pVII	975	CTCGT	TAGACTCGTACTG	proximal DRACH	16500	16502	2	2	n.d.	n.d.	2
	L2	L2-pVII	978	GTACT	ACTCGTACTGTTG	no-DRACH	16503	16503	n.d.	n.d.	0	n.d.	1
	L2	L2-pVII	980	ACTGT	TCGTACTGTTGTA	no-DRACH	16505	16503	-2	n.d.	n.d.	n.d.	1
	L2	L2-pVII	1113	CCGAA	AGCCCCGAAAGCT	no-DRACH	16638	16629	n.d.	n.d.	-9	-9	2
	L2	L2-pVII	1159	GAACT	TGATGAACTTGAC	DRACH	16684	16684	0	0	0	0	4	-1	1157	AACTT	2.87916e-40	-0.807201
	L2	L2-pVII	1162	CTTGA	TGAACTTGACGAC	proximal DRACH	16687	16689	n.d.	2	n.d.	n.d.	1
	L2	L2-pVII	1165	GACGA	ACTTGACGACGAG	no-DRACH	16690	16689	-1	n.d.	n.d.	n.d.	1
	L2	L2-pVII	1176	GGAAC	AGGTGGAACTGCT	proximal DRACH	16701	16702	n.d.	n.d.	1	1	2
	L2	L2-pVII	1177	GAACT	GGTGGAACTGCTG	DRACH	16702	16702	0	0	n.d.	n.d.	2
	L2	L2-pVII	1289	CCCGC	TCCACCCGCACCT	no-DRACH	16814	16811	n.d.	n.d.	-3	-3	2
	L2	L2-pVII	1295	CCTAC	CGCACCTACAAGC	no-DRACH	16820	16821	n.d.	n.d.	n.d.	1	1
	L2	L2-pVII	1329	CGAGG	GCGACGAGGACCT	proximal DRACH	16854	16851	-3	n.d.	n.d.	n.d.	1
	L2	L2-pVII	1392	GGACA	ATAAGGACATGCT	DRACH	16917	16917	0	0	0	0	4
	L2	L2-pVII	1413	GGACG	CGCTGGACGAGGG	no-DRACH	16938	16938	0	0	0	n.d.	3
	L2	L2-pVII	1518	TGACT	CTGGTGACTTGGC	DRACH	17043	17043	0	0	0	n.d.	3
	L2	L2-pVII	1561	CGACT	CCAGCGACTGGAA	no-DRACH	17086	17086	0	n.d.	0	n.d.	2
	L2	L2-pVII	1648	GGACT	GCCGGGACTGGGC	DRACH	17173	17173	0	0	0	0	4	0	1645	GGACT	9.77361e-36	-0.681434
	L2	L2-pVII	1659	GCAGA	GCGTGCAGACCGT	proximal DRACH	17184	17186	2	2	n.d.	n.d.	2
	L2	L2-pVII	1661	AGACC	GTGCAGACCGTGG	DRACH	17186	17186	n.d.	n.d.	0	0	2
	L2	L2-pVII	1665	CGTGG	AGACCGTGGACGT	proximal DRACH	17190	17190	0	0	0	0	4	-3	1665	GGACG	6.63622e-92	1.38669
	L2	L2-pVII	1668	GGACG	CCGTGGACGTTCA	no-DRACH	17193	17193	0	0	0	0	4
	L2	L2-pVII	1671	CGTTC	TGGACGTTCAGAT	no-DRACH	17196	17196	0	0	0	0	4
	L2	L2-pVII	1819	ACGGA	GCAAACGGACCCG	proximal DRACH	17344	17342	-2	-2	-2	-2	4
	L2	L2-pVII	1821	GGACC	AAACGGACCCGTG	DRACH	17346	17346	0	0	0	0	4	-1	1819	GACCC	1.96815e-160	-1.6845
	L2	L2-pVII	1900	CCCGA	ACTGCCCGAATAT	no-DRACH	17425	17419	n.d.	n.d.	-6	n.d.	1
	L2	L2-pVII	1912	CTACA	TGCCCTACATCCT	no-DRACH	17437	17437	n.d.	n.d.	n.d.	0	1
	L2	L2-pVII	1950	CTACA	GTGGCTACACCTA	no-DRACH	17475	17475	n.d.	n.d.	n.d.	0	1
	L2	L2-pVII	2016	CCGTC	GCCGCCGTCGCCG	no-DRACH	17541	17542	n.d.	n.d.	1	1	2
	L2	L2-pVII	2081	GGACC	GGCAGGACCCTGG	DRACH	17606	17606	0	0	0	0	4	-1	2079	GACCC	7.8188e-09	-0.609284
	L2	L2-pVII	2094	GCCAA	TGCTGCCAACAGC	no-DRACH	17619	17621	2	2	n.d.	n.d.	2
	L2	L2-pVII	2148	TGCAG	TTCTTGCAGATAT	no-DRACH	17673	17667	n.d.	n.d.	-6	n.d.	1
	L2	L2-pVII	2171	GCCTC	TGCCGCCTCCGTT	no-DRACH	17696	17701	5	n.d.	n.d.	n.d.	1
	L2	L2-pVII	2263	CACCA	TGCGCACCACCGG	no-DRACH	17788	17787	-1	n.d.	n.d.	n.d.	1
	L2	L2-pVII	2266	CACCG	GCACCACCGGCGG	no-DRACH	17791	17790	n.d.	n.d.	-1	-1	2
	L2	L2-pVII	2307	TATCC	GCGGTATCCTGCC	no-DRACH	17832	17830	n.d.	n.d.	-2	n.d.	1
	L2	L2-pVII	2389	AGACA	GCAGAGACACTGA	DRACH	17914	17914	0	0	0	0	4	0	2386	AGACA	3.48959e-139	1.5137
	L2	L2-pVII	2391	ACACT	AGAGACACTGATT	proximal DRACH	17916	17916	0	0	0	0	4
	L2	L2-pVII	2413	ATGTG	TTGCATGTGGAAA	no-DRACH	17938	17939	n.d.	n.d.	n.d.	1	1	-8	2418	AAATC	4.87418e-08	0.845799
	L2	L2-pVII	2436	GTCTG	AAAAGTCTGGACT	proximal DRACH	17961	17960	n.d.	n.d.	-1	-1	2
	L2	L2-pVII	2440	GGACT	GTCTGGACTCTCA	DRACH	17965	17965	0	0	n.d.	n.d.	2
	L2	L2-pVIIalt	90	ATCGG	TTGGATCGGAAAC	no-DRACH	7159	7164	n.d.	n.d.	n.d.	5	1
	L2	L2-pVIIalt	299	ATCGG	CAGCATCGGAGGA	no-DRACH	15760	15753	n.d.	n.d.	-7	-7	2
	L2	L2-pVIIalt	319	GACCA	GAGTGACCATTAC	proximal DRACH	15780	15779	n.d.	n.d.	n.d.	-1	1
	L2	L2-pVIIalt	407	TTTTG	CACTTTTTGAGCA	no-DRACH	15868	15863	n.d.	n.d.	-5	n.d.	1
	L2	L2-pVIIalt	924	TGACT	GCTATGACTCAGG	DRACH	16385	16385	0	0	n.d.	n.d.	2
	L2	L2-pVIIalt	1029	ACTAC	AAAAACTACTTAG	proximal DRACH	16490	16491	1	1	n.d.	n.d.	2
	L2	L2-pVIIalt	1036	AGACT	ACTTAGACTCGTA	DRACH	16497	16497	0	0	0	0	4
	L2	L2-pVIIalt	1039	CTCGT	TAGACTCGTACTG	proximal DRACH	16500	16502	2	2	n.d.	n.d.	2
	L2	L2-pVIIalt	1222	TGAAC	ATGATGAACTTGA	proximal DRACH	16683	16684	n.d.	n.d.	1	1	2
	L2	L2-pVIIalt	1223	GAACT	TGATGAACTTGAC	DRACH	16684	16684	0	0	n.d.	n.d.	2	-1	1221	AACTT	6.95304e-68	1.07039
	L2	L2-pVIIalt	1240	GGAAC	AGGTGGAACTGCT	proximal DRACH	16701	16702	1	1	n.d.	n.d.	2
	L2	L2-pVIIalt	1353	CCCGC	TCCACCCGCACCT	no-DRACH	16814	16811	n.d.	n.d.	n.d.	-3	1
	L2	L2-pVIIalt	1356	GCACC	ACCCGCACCTACA	no-DRACH	16817	16817	n.d.	n.d.	n.d.	0	1
	L2	L2-pVIIalt	1456	GGACA	ATAAGGACATGCT	DRACH	16917	16917	0	0	0	0	4
	L2	L2-pVIIalt	1477	GGACG	CGCTGGACGAGGG	no-DRACH	16938	16938	0	n.d.	n.d.	n.d.	1
	L2	L2-pVIIalt	1712	GGACT	GCCGGGACTGGGC	DRACH	17173	17173	0	0	0	0	4	0	1709	GGACT	1.14228e-74	-1.10506
	L2	L2-pVIIalt	1723	GCAGA	GCGTGCAGACCGT	proximal DRACH	17184	17186	2	2	n.d.	n.d.	2
	L2	L2-pVIIalt	1725	AGACC	GTGCAGACCGTGG	DRACH	17186	17186	n.d.	n.d.	0	0	2
	L2	L2-pVIIalt	1729	CGTGG	AGACCGTGGACGT	proximal DRACH	17190	17190	n.d.	n.d.	0	n.d.	1
	L2	L2-pVIIalt	1730	GTGGA	GACCGTGGACGTT	no-DRACH	17191	17190	n.d.	n.d.	n.d.	-1	1
	L2	L2-pVIIalt	1732	GGACG	CCGTGGACGTTCA	no-DRACH	17193	17193	0	0	0	n.d.	3	0	1729	GGACG	3.27247e-90	1.9791
	L2	L2-pVIIalt	1735	CGTTC	TGGACGTTCAGAT	no-DRACH	17196	17196	0	0	0	0	4
	L2	L2-pVIIalt	1883	ACGGA	GCAAACGGACCCG	proximal DRACH	17344	17342	n.d.	-2	n.d.	n.d.	1
	L2	L2-pVIIalt	1885	GGACC	AAACGGACCCGTG	DRACH	17346	17346	0	0	0	0	4	-1	1883	GACCC	4.36761e-237	1.69914
	L2	L2-pVIIalt	2014	CTACA	GTGGCTACACCTA	no-DRACH	17475	17475	n.d.	n.d.	0	n.d.	1
	L2	L2-pVIIalt	2041	AACTA	GAGCAACTACCCG	no-DRACH	17502	17501	n.d.	n.d.	-1	n.d.	1
	L2	L2-pVIIalt	2145	GGACC	GGCAGGACCCTGG	DRACH	17606	17606	0	0	0	0	4	-1	2143	GACCC	1.58168e-08	-0.622301
	L2	L2-pVIIalt	2330	CACCG	GCACCACCGGCGG	no-DRACH	17791	17790	n.d.	n.d.	-1	-1	2
	L2	L2-pVIIalt	2453	AGACA	GCAGAGACACTGA	DRACH	17914	17914	0	0	0	0	4	0	2450	AGACA	3.11349e-191	-1.85332
	L2	L2-pVIIalt	2455	ACACT	AGAGACACTGATT	proximal DRACH	17916	17916	0	0	0	0	4
	L2	L2-pVIIalt												-1791	1788	AGACA	0.000725519	0.62171
	L2	L2-pVIIalt												-2485	2482	AAATC	7.89429e-11	-1.12059
	L2	L2-pVIIalt2	1040	TTAGA	CTACTTAGACTCG	proximal DRACH	16495	16497	2	n.d.	n.d.	n.d.	1
	L2	L2-pVIIalt2	1042	AGACT	ACTTAGACTCGTA	DRACH	16497	16497	n.d.	0	n.d.	0	2	0	1039	AGACT	4.08558e-20	-0.821339
	L2	L2-pVIIalt2	1228	TGAAC	ATGATGAACTTGA	proximal DRACH	16683	16684	1	n.d.	n.d.	n.d.	1	-2	1227	AACTT	7.92332e-42	-0.878184
	L2	L2-pVIIalt2	1462	GGACA	ATAAGGACATGCT	DRACH	16917	16917	0	0	0	0	4
	L2	L2-pVIIalt2	1717	GGGAC	CGCCGGGACTGGG	proximal DRACH	17172	17173	1	1	n.d.	n.d.	2	-1	1715	GGACT	3.7613e-33	-0.688842
	L2	L2-pVIIalt2	1741	CGTTC	TGGACGTTCAGAT	no-DRACH	17196	17196	0	0	0	0	4
	L2	L2-pVIIalt2	1891	GGACC	AAACGGACCCGTG	DRACH	17346	17346	0	0	0	0	4	-1	1889	GACCC	1.26418e-151	1.75769
	L2	L2-pVIIalt2	2151	GGACC	GGCAGGACCCTGG	DRACH	17606	17606	0	0	n.d.	n.d.	2	0	2148	GGACC	9.00091e-08	-0.629538
	L2	L2-pVIIalt2	2459	AGACA	GCAGAGACACTGA	DRACH	17914	17914	0	0	0	0	4	0	2456	AGACA	1.33363e-142	-1.69724
	L2	L2-pVIIalt2	2461	ACACT	AGAGACACTGATT	proximal DRACH	17916	17916	0	0	n.d.	n.d.	2
	L2	L2-pVIIalt2												-1732	1729	GACCG	1.10181e-05	-0.543037
	L2	L2-pX	319	CACCG	GCACCACCGGCGG	no-DRACH	17791	17790	n.d.	n.d.	-1	-1	2
	L2	L2-pX	442	AGACA	GCAGAGACACTGA	DRACH	17914	17914	0	0	0	0	4	0	439	AGACA	7.97232e-52	-1.18081
	L2	L2-pX	444	ACACT	AGAGACACTGATT	proximal DRACH	17916	17916	0	0	0	0	4
	L2	L2-pX	492	TGGAC	AGTCTGGACTCTC	proximal DRACH	17964	17965	n.d.	n.d.	n.d.	1	1
	L2	L2-pX	493	GGACT	GTCTGGACTCTCA	DRACH	17965	17965	0	0	0	n.d.	3
	L2	L2-pX												-382	379	CTGAT	0.000295208	-0.515746
	L2	L2-Unk13K	748	AGACA	GCAGAGACACTGA	DRACH	17914	17914	0	0	0	0	4	0	745	AGACA	5.67079e-96	1.69771
	L2	L2-Unk13K	750	ACACT	AGAGACACTGATT	proximal DRACH	17916	17916	0	n.d.	0	n.d.	2
	L2	L2-Unk13K												-441	438	GACCC	0.00560949	-0.510261
	L2	L2-V	159	ATCGG	CCGGATCGGAAAA	no-DRACH	9689	9695	n.d.	n.d.	n.d.	6	1
	L2	L2-V	320	CCCGA	AAGCCCCGAAAGC	no-DRACH	16637	16629	n.d.	n.d.	-8	n.d.	1
	L2	L2-V	367	GAACT	TGATGAACTTGAC	DRACH	16684	16684	0	0	0	0	4	-2	366	ACTTG	0.00055878	0.701791
	L2	L2-V	383	TGGAA	GAGGTGGAACTGC	proximal DRACH	16700	16698	-2	-2	n.d.	n.d.	2	0	380	TGGAA	0.000121039	-0.55316
	L2	L2-V	384	GGAAC	AGGTGGAACTGCT	proximal DRACH	16701	16702	n.d.	n.d.	n.d.	1	1
	L2	L2-V	385	GAACT	GGTGGAACTGCTG	DRACH	16702	16702	0	0	0	n.d.	3
	L2	L2-V	482	CCGGT	ACGCCCGGTGAGC	no-DRACH	16799	16801	2	n.d.	n.d.	n.d.	1
	L2	L2-V	503	CCTAC	CGCACCTACAAGC	no-DRACH	16820	16821	n.d.	n.d.	1	n.d.	1
	L2	L2-V	537	CGAGG	GCGACGAGGACCT	proximal DRACH	16854	16851	-3	-3	n.d.	n.d.	2
	L2	L2-V	600	GGACA	ATAAGGACATGCT	DRACH	16917	16917	0	0	0	0	4
	L2	L2-V	621	GGACG	CGCTGGACGAGGG	no-DRACH	16938	16938	0	0	n.d.	n.d.	2
	L2	L2-V	726	TGACT	CTGGTGACTTGGC	DRACH	17043	17043	0	0	0	0	4
	L2	L2-V	769	CGACT	CCAGCGACTGGAA	no-DRACH	17086	17086	0	n.d.	0	0	3
	L2	L2-V	794	TGACC	AAAATGACCGTGG	DRACH	17111	17111	0	0	n.d.	n.d.	2
	L2	L2-V	856	GGACT	GCCGGGACTGGGC	DRACH	17173	17173	0	0	0	0	4	0	853	GGACT	7.28892e-53	-0.812807
	L2	L2-V	867	GCAGA	GCGTGCAGACCGT	proximal DRACH	17184	17186	2	2	n.d.	n.d.	2
	L2	L2-V	869	AGACC	GTGCAGACCGTGG	DRACH	17186	17186	n.d.	n.d.	0	0	2
	L2	L2-V	873	CGTGG	AGACCGTGGACGT	proximal DRACH	17190	17190	0	0	0	0	4
	L2	L2-V	876	GGACG	CCGTGGACGTTCA	no-DRACH	17193	17193	0	0	0	0	4
	L2	L2-V	879	CGTTC	TGGACGTTCAGAT	no-DRACH	17196	17196	0	0	0	0	4
	L2	L2-V	935	AGACA	ATGGAGACACAAA	DRACH	17252	17252	0	0	n.d.	n.d.	2
	L2	L2-V	1027	ACGGA	GCAAACGGACCCG	proximal DRACH	17344	17342	-2	-2	-2	n.d.	3
	L2	L2-V	1029	GGACC	AAACGGACCCGTG	DRACH	17346	17346	0	0	0	0	4	-1	1027	GACCC	1.50637e-260	-2.13804
	L2	L2-V	1185	AACTA	GAGCAACTACCCG	no-DRACH	17502	17501	n.d.	n.d.	-1	n.d.	1
	L2	L2-V	1224	CCGTC	GCCGCCGTCGCCG	no-DRACH	17541	17542	n.d.	n.d.	1	n.d.	1
	L2	L2-V	1226	GTCGC	CGCCGTCGCCGTC	no-DRACH	17543	17542	n.d.	n.d.	n.d.	-1	1
	L2	L2-V	1289	GGACC	GGCAGGACCCTGG	DRACH	17606	17606	0	0	0	0	4
	L2	L2-V	1356	TGCAG	TTCTTGCAGATAT	no-DRACH	17673	17667	n.d.	n.d.	-6	n.d.	1
	L2	L2-V	1379	GCCTC	TGCCGCCTCCGTT	no-DRACH	17696	17701	5	5	n.d.	n.d.	2
	L2	L2-V	1471	CACCA	TGCGCACCACCGG	no-DRACH	17788	17787	-1	n.d.	n.d.	n.d.	1
	L2	L2-V	1474	CACCG	GCACCACCGGCGG	no-DRACH	17791	17790	n.d.	n.d.	-1	-1	2
	L2	L2-V	1495	CACCG	GTCGCACCGTCGC	no-DRACH	17812	17811	n.d.	n.d.	n.d.	-1	1
	L2	L2-V	1576	TCCGT	TGCATCCGTGGCC	no-DRACH	17893	17895	n.d.	n.d.	n.d.	2	1
	L2	L2-V	1597	AGACA	GCAGAGACACTGA	DRACH	17914	17914	0	0	0	0	4	0	1594	AGACA	1.71119e-236	2.07802
	L2	L2-V	1599	ACACT	AGAGACACTGATT	proximal DRACH	17916	17916	0	0	0	0	4
	L2	L2-V	1644	GTCTG	AAAAGTCTGGACT	proximal DRACH	17961	17960	n.d.	n.d.	n.d.	-1	1
	L2	L2-V	1647	TGGAC	AGTCTGGACTCTC	proximal DRACH	17964	17965	n.d.	n.d.	1	n.d.	1
	L2	L2-V	1648	GGACT	GTCTGGACTCTCA	DRACH	17965	17965	0	0	n.d.	n.d.	2
	L3	L3-23K	697	GTGGA	GCCTGTGGACTAT	proximal DRACH	22099	22098	-1	n.d.	-1	-1	3
	L3	L3-23K	699	GGACT	CTGTGGACTATTC	DRACH	22101	22101	0	0	0	0	4	0	696	GGACT	2.06709e-30	0.559437
	L3	L3-23K	929	TCACT	TTTGTCACTTGAA	no-DRACH	22331	22331	n.d.	n.d.	n.d.	0	1
	L3	L3-Hexon	159	ATCGG	CCGGATCGGAAAA	no-DRACH	9689	9695	n.d.	n.d.	6	n.d.	1
	L3	L3-Hexon	282	ACATC	ATGCACATCTCGG	no-DRACH	18884	18882	n.d.	n.d.	-2	n.d.	1
	L3	L3-Hexon	332	TTTGC	GCAGTTTGCCCGC	no-DRACH	18934	18932	n.d.	n.d.	n.d.	-2	1
	L3	L3-Hexon	352	GTACT	AGACGTACTTCAG	no-DRACH	18954	18954	0	0	0	0	4
	L3	L3-Hexon	385	CACGG	ACCCCACGGTGGC	no-DRACH	18987	18986	n.d.	n.d.	-1	n.d.	1
	L3	L3-Hexon	417	ACCGG	ACAGACCGGTCCC	proximal DRACH	19019	19017	n.d.	n.d.	-2	n.d.	1
	L3	L3-Hexon	450	CTGTG	ATCCCTGTGGACC	proximal DRACH	19052	19053	n.d.	n.d.	1	n.d.	1
	L3	L3-Hexon	451	TGTGG	TCCCTGTGGACCG	proximal DRACH	19053	19053	0	n.d.	n.d.	n.d.	1
	L3	L3-Hexon	454	GGACC	CTGTGGACCGTGA	DRACH	19056	19056	0	0	0	0	4
	L3	L3-Hexon	464	GATAC	TGAGGATACTGCG	no-DRACH	19066	19067	1	1	n.d.	n.d.	2
	L3	L3-Hexon	512	AACCG	TGATAACCGTGTG	proximal DRACH	19114	19113	n.d.	n.d.	-1	n.d.	1
	L3	L3-Hexon	520	GCTGG	GTGTGCTGGACAT	proximal DRACH	19122	19119	-3	-3	-3	-3	4
	L3	L3-Hexon	523	GGACA	TGCTGGACATGGC	DRACH	19125	19125	0	0	0	0	4	0	520	GGACA	1.22394e-05	-0.610543
	L3	L3-Hexon	532	TTCCA	TGGCTTCCACGTA	no-DRACH	19134	19136	n.d.	n.d.	n.d.	2	1
	L3	L3-Hexon	537	CGTAC	TCCACGTACTTTG	no-DRACH	19139	19139	n.d.	0	n.d.	n.d.	1
	L3	L3-Hexon	538	GTACT	CCACGTACTTTGA	no-DRACH	19140	19140	0	0	0	0	4
	L3	L3-Hexon	565	CAGGG	TGGACAGGGGCCC	proximal DRACH	19167	19164	n.d.	n.d.	n.d.	-3	1
	L3	L3-Hexon	685	AGAGG	AAGAAGAGGACGA	no-DRACH	19287	19290	n.d.	3	n.d.	3	2
	L3	L3-Hexon	734	AAAAC	GCAAAAAACTCAC	proximal DRACH	19336	19337	1	1	n.d.	n.d.	2
	L3	L3-Hexon	737	ACTCA	AAAAACTCACGTA	proximal DRACH	19339	19337	n.d.	n.d.	-2	-2	2	1	733	AACTC	7.73117e-55	0.94395
	L3	L3-Hexon	740	CACGT	AACTCACGTATTT	no-DRACH	19342	19341	-1	n.d.	n.d.	n.d.	1
	L3	L3-Hexon	762	ATTCT	CCTTATTCTGGTA	no-DRACH	19364	19369	n.d.	n.d.	n.d.	5	1
	L3	L3-Hexon	803	GTCGA	AGGTGTCGAAGGT	no-DRACH	19405	19404	n.d.	n.d.	-1	n.d.	1
	L3	L3-Hexon	901	TGGGA	CAGCTGGGAGAGT	no-DRACH	19503	19509	n.d.	n.d.	6	6	2
	L3	L3-Hexon	1068	ATGGT	GGCAATGGTGATA	no-DRACH	19670	19672	2	n.d.	n.d.	n.d.	1
	L3	L3-Hexon	1117	TATAG	TAGATATAGAAAC	no-DRACH	19719	19724	n.d.	n.d.	n.d.	5	1
	L3	L3-Hexon	1204	CAACA	TGCCCAACAGGCC	no-DRACH	19806	19806	n.d.	n.d.	0	n.d.	1
	L3	L3-Hexon	1454	GGAAC	TCATGGAACTGAA	proximal DRACH	20056	20057	n.d.	n.d.	1	n.d.	1
	L3	L3-Hexon	1512	AGACT	ACAGAGACTCTTA	DRACH	20114	20114	0	0	0	0	4	0	1509	AGACT	7.97564e-16	0.922455
	L3	L3-Hexon	1636	TGCCA	TAAATGCCAACCT	no-DRACH	20238	20241	n.d.	n.d.	3	3	2
	L3	L3-Hexon	1664	TCCAA	GTACTCCAACATA	no-DRACH	20266	20268	n.d.	n.d.	2	n.d.	1
	L3	L3-Hexon	1762	AGTGG	AGCGAGTGGTGGC	no-DRACH	20364	20364	n.d.	n.d.	0	n.d.	1
	L3	L3-Hexon	1783	GGACT	TAGTGGACTGCTA	DRACH	20385	20385	0	0	n.d.	n.d.	2	0	1780	GGACT	3.25215e-05	0.555015
	L3	L3-Hexon	1828	GGACA	ATATGGACAACGT	DRACH	20430	20430	0	0	0	0	4	1	1824	TGGAC	2.4449e-10	0.553055
	L3	L3-Hexon	1830	ACAAC	ATGGACAACGTCA	proximal DRACH	20432	20433	n.d.	n.d.	1	1	2
	L3	L3-Hexon	1916	CACAT	CTTCCACATCCAG	no-DRACH	20518	20517	n.d.	n.d.	-1	n.d.	1
	L3	L3-Hexon	1917	ACATC	TTCCACATCCAGG	no-DRACH	20519	20517	n.d.	n.d.	n.d.	-2	1
	L3	L3-Hexon	1966	GCCGG	TCCTGCCGGGCTC	no-DRACH	20568	20577	n.d.	n.d.	9	n.d.	1
	L3	L3-Hexon	2160	ACCAG	AACGACCAGTCCT	no-DRACH	20762	20760	n.d.	n.d.	-2	n.d.	1
	L3	L3-Hexon	2168	TTTAA	GTCCTTTAACGAC	no-DRACH	20770	20772	n.d.	n.d.	2	2	2
	L3	L3-Hexon	2215	CAACG	CCGCCAACGCTAC	no-DRACH	20817	20817	n.d.	n.d.	0	n.d.	1
	L3	L3-Hexon	2497	GGGTT	GGGAGGGTTACAA	no-DRACH	21099	21100	n.d.	n.d.	n.d.	1	1
	L3	L3-Hexon	2528	AAAGA	GACCAAAGACTGG	proximal DRACH	21130	21132	n.d.	n.d.	2	n.d.	1
	L3	L3-Hexon	2608	CCGCA	AGGACCGCATGTA	proximal DRACH	21210	21207	n.d.	n.d.	-3	-3	2
	L3	L3-Hexon	2624	TTTAG	CTTCTTTAGAAAC	no-DRACH	21226	21231	n.d.	n.d.	n.d.	5	1
	L3	L3-Hexon	2742	CCACC	GCCCCCACCATGC	no-DRACH	21344	21344	n.d.	n.d.	0	n.d.	1
	L3	L3-Hexon	2756	GGACA	CGAAGGACAGGCC	DRACH	21358	21358	n.d.	n.d.	0	n.d.	1
	L3	L3-Hexon	2918	CTCTA	CCTTCTCTACGCC	no-DRACH	21520	21522	2	2	n.d.	n.d.	2
	L3	L3-Hexon	2950	GACTT	ACATGACTTTTGA	proximal DRACH	21552	21551	n.d.	n.d.	-1	n.d.	1
	L3	L3-Hexon	3499	GGACT	CTGTGGACTATTC	DRACH	22101	22101	0	0	0	0	4
	L3	L3-Hexon	3723	TTTTT	CTTCTTTTTGTCA	no-DRACH	22325	22329	n.d.	n.d.	4	n.d.	1
	L3	L3-Hexon	3729	TCACT	TTTGTCACTTGAA	no-DRACH	22331	22331	n.d.	n.d.	0	n.d.	1
	L3	L3-Hexon												-500	497	GCTGT	0.000385299	0.501256
	L3	L3-pVI	359	TAAGA	CCGTTAAGAACTA	proximal DRACH	18157	18154	-3	-3	n.d.	n.d.	2
	L3	L3-pVI	361	AGAAC	GTTAAGAACTATG	proximal DRACH	18159	18160	1	1	1	1	4
	L3	L3-pVI	620	AGAAA	GGGAAGAAACTCT	proximal DRACH	18418	18420	2	n.d.	2	2	3
	L3	L3-pVI	624	ACTCT	AGAAACTCTGGTG	proximal DRACH	18422	18420	n.d.	-2	n.d.	n.d.	1	1	620	AACTC	9.5606e-24	-0.745445
	L3	L3-pVI	749	GGACC	CGCTGGACCTGCC	DRACH	18547	18547	n.d.	0	0	0	3
	L3	L3-pVI	852	AGCGG	CGCCAGCGGTCCG	no-DRACH	18650	18653	n.d.	n.d.	3	n.d.	1
	L3	L3-pVI	1156	GTACT	AGACGTACTTCAG	no-DRACH	18954	18954	0	0	0	0	4
	L3	L3-pVI	1217	ACAGA	GACCACAGACCGG	proximal DRACH	19015	19013	n.d.	-2	n.d.	-2	2	-2	1216	AGACC	1.20087e-07	-0.716853
	L3	L3-pVI	1258	GGACC	CTGTGGACCGTGA	DRACH	19056	19056	0	0	0	0	4	0	1255	GGACC	1.6494e-08	0.506442
	L3	L3-pVI	1316	AACCG	TGATAACCGTGTG	proximal DRACH	19114	19113	n.d.	n.d.	-1	n.d.	1
	L3	L3-pVI	1324	GCTGG	GTGTGCTGGACAT	proximal DRACH	19122	19119	-3	-3	-3	-3	4
	L3	L3-pVI	1327	GGACA	TGCTGGACATGGC	DRACH	19125	19125	0	0	0	0	4	0	1324	GGACA	5.20504e-05	0.601886
	L3	L3-pVI	1342	GTACT	CCACGTACTTTGA	no-DRACH	19140	19140	0	0	0	0	4
	L3	L3-pVI	1369	CAGGG	TGGACAGGGGCCC	proximal DRACH	19167	19164	n.d.	n.d.	-3	n.d.	1
	L3	L3-pVI	1376	CCTAC	GGGCCCTACTTTT	no-DRACH	19174	19175	n.d.	n.d.	1	n.d.	1
	L3	L3-pVI	1541	ACTCA	AAAAACTCACGTA	proximal DRACH	19339	19337	-2	-2	-2	-2	4	1	1537	AACTC	1.79079e-76	1.18737
	L3	L3-pVI	1704	CTGGG	GCAGCTGGGAGAG	no-DRACH	19502	19509	n.d.	n.d.	7	7	2
	L3	L3-pVI	2008	CAACA	TGCCCAACAGGCC	no-DRACH	19806	19806	n.d.	n.d.	0	n.d.	1
	L3	L3-pVI	2316	AGACT	ACAGAGACTCTTA	DRACH	20114	20114	0	0	0	n.d.	3	0	2313	AGACT	3.08507e-15	-0.761152
	L3	L3-pVI	2440	TGCCA	TAAATGCCAACCT	no-DRACH	20238	20241	n.d.	n.d.	3	n.d.	1
	L3	L3-pVI	2469	CCAAC	TACTCCAACATAG	no-DRACH	20267	20268	n.d.	n.d.	1	n.d.	1
	L3	L3-pVI	2587	GGACT	TAGTGGACTGCTA	DRACH	20385	20385	0	0	n.d.	n.d.	2	0	2584	GGACT	8.43858e-07	-0.547698
	L3	L3-pVI	2632	GGACA	ATATGGACAACGT	DRACH	20430	20430	0	0	0	0	4
	L3	L3-pVI	2721	ACATC	TTCCACATCCAGG	no-DRACH	20519	20517	n.d.	n.d.	-2	n.d.	1
	L3	L3-pVI	2972	TTTAA	GTCCTTTAACGAC	no-DRACH	20770	20772	n.d.	n.d.	2	2	2
	L3	L3-pVI	3139	TTACA	CTTATTACACCTA	no-DRACH	20937	20937	n.d.	n.d.	0	0	2
	L3	L3-pVI	3412	CCGCA	AGGACCGCATGTA	proximal DRACH	21210	21207	n.d.	n.d.	-3	-3	2
	L3	L3-pVI	4301	GTGGA	GCCTGTGGACTAT	proximal DRACH	22099	22098	-1	-1	-1	-1	4
	L3	L3-pVI	4303	GGACT	CTGTGGACTATTC	DRACH	22101	22101	0	0	0	0	4	0	4300	GGACT	1.01036e-17	0.756692
	L3	L3-pVI	4533	TCACT	TTTGTCACTTGAA	no-DRACH	22331	22331	n.d.	n.d.	0	0	2
	L3	L3-pVI												-1492	1489	GGACG	3.4045e-14	-0.731146
	L4	L4-100K	248	AACCG	GCCTAACCGCCCC	proximal DRACH	24092	24091	n.d.	n.d.	n.d.	-1	1
	L4	L4-100K	359	GGACC	AGCAGGACCCAGG	DRACH	24203	24203	0	0	0	0	4
	L4	L4-100K	389	GGACC	ACGAGGACCGCTC	DRACH	24233	24233	n.d.	n.d.	n.d.	0	1
	L4	L4-100K	404	AACAG	TACCAACAGAGGA	no-DRACH	24248	24247	n.d.	n.d.	n.d.	-1	1
	L4	L4-100K	424	ACCAG	CAAGACCAGGACA	proximal DRACH	24268	24266	n.d.	n.d.	-2	-2	2
	L4	L4-100K	428	GGACA	ACCAGGACAACGC	DRACH	24272	24272	0	0	0	0	4
	L4	L4-100K	449	GGAAC	ACGAGGAACAAGT	proximal DRACH	24293	24294	1	1	1	1	4
	L4	L4-100K	608	CGAAC	CCTACGAACGCCA	no-DRACH	24452	24453	n.d.	1	1	1	3
	L4	L4-100K	622	TCTCA	CTATTCTCACCGC	no-DRACH	24466	24468	n.d.	n.d.	n.d.	2	1
	L4	L4-100K	670	CCAAC	GAGCCCAACCCGC	no-DRACH	24514	24515	n.d.	n.d.	1	n.d.	1
	L4	L4-100K	672	AACCC	GCCCAACCCGCGC	no-DRACH	24516	24515	n.d.	n.d.	n.d.	-1	1
	L4	L4-100K	740	CCAAA	TTTTCCAAAACTG	proximal DRACH	24584	24587	n.d.	n.d.	n.d.	3	1
	L4	L4-100K	743	AAACT	TCCAAAACTGCAA	DRACH	24587	24587	0	0	n.d.	n.d.	2
	L4	L4-100K	744	AACTG	CCAAAACTGCAAG	proximal DRACH	24588	24587	n.d.	n.d.	-1	n.d.	1
	L4	L4-100K	788	GGACA	GAGCGGACAAGCA	DRACH	24632	24632	0	0	0	0	4
	L4	L4-100K	873	GGACG	TCTTGGACGCGAC	no-DRACH	24717	24717	0	n.d.	n.d.	n.d.	1	0	870	GGACG	1.93963e-14	0.820115
	L4	L4-100K	949	TGGAA	TTGGTGGAACTCG	proximal DRACH	24793	24791	-2	n.d.	-2	n.d.	2
	L4	L4-100K	950	GGAAC	TGGTGGAACTCGA	proximal DRACH	24794	24795	1	1	1	1	4
	L4	L4-100K	974	CCTAG	CGCGCCTAGCCGT	no-DRACH	24818	24824	n.d.	n.d.	6	6	2
	L4	L4-100K	1023	GCACT	CCCGGCACTTAAC	no-DRACH	24867	24867	n.d.	n.d.	n.d.	0	1
	L4	L4-100K	1115	AGAAC	TGCAAGAACAAAC	proximal DRACH	24959	24960	1	n.d.	1	n.d.	2
	L4	L4-100K	1118	ACAAA	AAGAACAAACAGA	proximal DRACH	24962	24960	n.d.	n.d.	n.d.	-2	1
	L4	L4-100K	1120	AAACA	GAACAAACAGAGG	DRACH	24964	24964	0	0	n.d.	n.d.	2
	L4	L4-100K	1273	ACCCG	GCTGACCCGGAGA	proximal DRACH	25117	25115	n.d.	n.d.	-2	n.d.	1
	L4	L4-100K	1350	ATCTC	CAAGATCTCCAAC	no-DRACH	25194	25199	n.d.	n.d.	5	n.d.	1
	L4	L4-100K	1530	TGCTT	GCAGTGCTTGGAG	no-DRACH	25374	25372	-2	n.d.	n.d.	n.d.	1
	L4	L4-100K	1561	AGAAA	CTGCAGAAACTGC	proximal DRACH	25405	25407	n.d.	n.d.	2	2	2
	L4	L4-100K	1563	AAACT	GCAGAAACTGCTA	DRACH	25407	25407	0	0	n.d.	n.d.	2	0	1560	AAACT	4.13679e-13	0.576808
	L4	L4-100K	1586	GGACC	TGAAGGACCTATG	DRACH	25430	25430	0	0	0	0	4	0	1583	GGACC	9.93832e-05	-0.587358
	L4	L4-100K	1634	GGACA	TGGCGGACATCAT	DRACH	25478	25478	0	0	0	0	4
	L4	L4-100K	1683	CCAGA	TCTGCCAGACTTC	proximal DRACH	25527	25529	2	2	n.d.	n.d.	2
	L4	L4-100K	1685	AGACT	TGCCAGACTTCAC	DRACH	25529	25529	n.d.	n.d.	0	0	2
	L4	L4-100K	1711	AGAAC	TTGCAGAACTTTA	proximal DRACH	25555	25556	n.d.	n.d.	1	1	2
	L4	L4-100K	1819	TTTGG	CCGCTTTGGGGCC	no-DRACH	25663	25670	n.d.	n.d.	n.d.	7	1
	L4	L4-100K	1937	CCCGC	GCACCCCGCACCG	no-DRACH	25781	25784	n.d.	n.d.	n.d.	3	1
	L4	L4-100K	1941	CACCG	CCCGCACCGCTCC	no-DRACH	25785	25784	n.d.	n.d.	-1	n.d.	1
	L4	L4-100K	2097	CCTGA	TGTACCTGAGGAC	no-DRACH	25941	25938	n.d.	n.d.	-3	n.d.	1
	L4	L4-100K	2102	GGACT	CTGAGGACTACCA	DRACH	25946	25946	0	0	0	0	4
	L4	L4-100K	2412	GGACA	ACTGGGACAGTCA	DRACH	26256	26256	0	0	0	0	4
	L4	L4-100K	2442	GGAGG	ACGAGGAGGAGGA	no-DRACH	26286	26280	-6	n.d.	n.d.	n.d.	1
	L4	L4-100K	2451	GGACA	AGGAGGACATGAT	DRACH	26295	26295	0	0	0	0	4
	L4	L4-100K	2508	GTCAG	AGGTGTCAGACGA	no-DRACH	26352	26351	n.d.	n.d.	-1	-1	2
	L4	L4-100K	2545	TCGCC	CCCCTCGCCGGCG	no-DRACH	26389	26376	n.d.	n.d.	-13	n.d.	1
	L4	L4-100K	2562	ATCGG	AGAAATCGGCAAC	no-DRACH	26406	26411	n.d.	n.d.	n.d.	5	1
	L4	L4-100K	2568	AACCG	CGGCAACCGGTTC	no-DRACH	26412	26411	n.d.	n.d.	-1	n.d.	1
	L4	L4-100K	2645	GGGAC	AGATGGGACACCA	proximal DRACH	26489	26490	1	1	1	1	4
	L4	L4-100K	2769	AGACT	TGCAAGACTGTGG	DRACH	26613	26613	0	0	0	0	4
	L4	L4-100K	2839	AACAT	CCGTAACATCCTG	proximal DRACH	26683	26682	n.d.	n.d.	n.d.	-1	1
	L4	L4-100K	2840	ACATC	CGTAACATCCTGC	proximal DRACH	26684	26682	n.d.	n.d.	-2	n.d.	1
	L4	L4-100K	2848	CATTA	CCTGCATTACTAC	no-DRACH	26692	26694	n.d.	n.d.	2	2	2
	L4	L4-100K	2916	CCACA	GCGGCCACACAGA	no-DRACH	26760	26760	n.d.	n.d.	0	n.d.	1
	L4	L4-100K	2935	ACCGG	GGCGACCGGATAG	no-DRACH	26779	26777	n.d.	n.d.	-2	n.d.	1
	L4	L4-100K	2944	CAAGA	ATAGCAAGACTCT	proximal DRACH	26788	26790	n.d.	n.d.	n.d.	2	1
	L4	L4-100K	2946	AGACT	AGCAAGACTCTGA	DRACH	26790	26790	0	0	0	0	4
	L4	L4-100K	2988	CAGGA	GCAGCAGGAGGAG	no-DRACH	26832	26849	n.d.	n.d.	n.d.	17	1
	L4	L4-100K	3051	GGATT	AACAGGATTTTTC	no-DRACH	26895	26890	n.d.	-5	n.d.	-5	2
	L4	L4-100K	3138	TCACC	TCCCTCACCCGCA	no-DRACH	26982	26982	n.d.	n.d.	0	n.d.	1
	L4	L4-100K	3228	TGACT	GCGCTGACTCTTA	DRACH	27072	27072	0	0	0	0	4	-10	3235	GGACT	5.44116e-85	-1.20893
	L4	L4-100K	3238	GGACT	TTAAGGACTAGTT	DRACH	27082	27082	0	0	0	0	4
	L4	L4-100K	3241	CTAGT	AGGACTAGTTTCG	proximal DRACH	27085	27087	n.d.	n.d.	2	2	2
	L4	L4-100K	3354	CCTAC	ACGCCCTACATGT	no-DRACH	27198	27199	n.d.	n.d.	n.d.	1	1
	L4	L4-100K	3383	GGACT	AATGGGACTTGCG	DRACH	27227	27227	0	0	0	0	4	0	3380	GGACT	1.27277e-22	0.599451
	L4	L4-100K	3404	CAAGA	TGCCCAAGACTAC	proximal DRACH	27248	27250	2	n.d.	2	2	3
	L4	L4-100K	3405	AAGAC	GCCCAAGACTACT	proximal DRACH	27249	27250	n.d.	1	n.d.	n.d.	1	-1	3403	AGACT	8.17502e-08	-0.511159
	L4	L4-100K	3423	TAAAC	CGAATAAACTACA	proximal DRACH	27267	27268	1	1	n.d.	1	3
	L4	L4-100K	3519	CCACA	ACCACCACACCTC	no-DRACH	27363	27363	n.d.	n.d.	0	0	2
	L4	L4-100K	3521	ACACC	CACCACACCTCGT	no-DRACH	27365	27365	n.d.	n.d.	0	n.d.	1
	L4	L4-100K	3633	TGACT	CAGATGACTAACT	DRACH	27477	27477	0	0	n.d.	n.d.	2
	L4	L4-100K	3780	GGACA	GACGGGACATTTC	DRACH	27624	27624	0	0	0	0	4	0	3777	GGACA	2.11697e-14	-0.657951
	L4	L4-100K	3881	GGAAC	CATTGGAACTCTG	proximal DRACH	27725	27726	1	1	1	1	4
	L4	L4-100K	3913	ATCGG	TGCCATCGGTCTA	no-DRACH	27757	27760	n.d.	n.d.	n.d.	3	1
	L4	L4-100K	3938	GGACC	CTCGGGACCTCCC	DRACH	27782	27782	0	0	0	0	4
	L4	L4-100K	3991	GGACT	TAAAGGACTCGGC	DRACH	27835	27835	0	0	0	0	4
	L4	L4-100K	4078	GTGCT	ACAAGTGCTTTGC	no-DRACH	27922	27921	-1	n.d.	n.d.	n.d.	1
	L4	L4-100K	4082	TTTGC	GTGCTTTGCCCGC	no-DRACH	27926	27921	n.d.	n.d.	n.d.	-5	1
	L4	L4-100K	4283	TTACA	TGGATTACATCAA	no-DRACH	28127	28127	n.d.	n.d.	n.d.	0	1
	L4	L4-100K-33K												-1196	1193	GGACT	1.82621e-08	-1.41965
	L4	L4-100K-33K												-1341	1338	GGACT	0.000355464	-0.960141
	L4	L4-100Kalt	248	AACCG	GCCTAACCGCCCC	proximal DRACH	24092	24091	n.d.	n.d.	n.d.	-1	1
	L4	L4-100Kalt	359	GGACC	AGCAGGACCCAGG	DRACH	24203	24203	0	0	0	0	4
	L4	L4-100Kalt	428	GGACA	ACCAGGACAACGC	DRACH	24272	24272	0	0	0	0	4
	L4	L4-100Kalt	672	AACCC	GCCCAACCCGCGC	no-DRACH	24516	24515	n.d.	n.d.	n.d.	-1	1
	L4	L4-100Kalt	740	CCAAA	TTTTCCAAAACTG	proximal DRACH	24584	24587	3	n.d.	3	3	3	-2	739	AAAAC	6.36078e-06	-0.537508
	L4	L4-100Kalt	745	ACTGC	CAAAACTGCAAGA	proximal DRACH	24589	24587	n.d.	-2	n.d.	n.d.	1
	L4	L4-100Kalt	788	GGACA	GAGCGGACAAGCA	DRACH	24632	24632	0	0	0	0	4
	L4	L4-100Kalt	872	TGGAC	GTCTTGGACGCGA	no-DRACH	24716	24717	1	n.d.	n.d.	n.d.	1
	L4	L4-100Kalt	873	GGACG	TCTTGGACGCGAC	no-DRACH	24717	24717	n.d.	0	n.d.	n.d.	1
	L4	L4-100Kalt	950	GGAAC	TGGTGGAACTCGA	proximal DRACH	24794	24795	1	1	1	1	4	-1	948	GAACT	0.00253243	-0.517735
	L4	L4-100Kalt	974	CCTAG	CGCGCCTAGCCGT	no-DRACH	24818	24824	n.d.	n.d.	n.d.	6	1
	L4	L4-100Kalt	1120	AAACA	GAACAAACAGAGG	DRACH	24964	24964	0	n.d.	n.d.	n.d.	1
	L4	L4-100Kalt	1350	ATCTC	CAAGATCTCCAAC	no-DRACH	25194	25199	n.d.	n.d.	5	n.d.	1
	L4	L4-100Kalt	1561	AGAAA	CTGCAGAAACTGC	proximal DRACH	25405	25407	n.d.	n.d.	2	2	2
	L4	L4-100Kalt	1563	AAACT	GCAGAAACTGCTA	DRACH	25407	25407	0	0	n.d.	n.d.	2	0	1560	AAACT	9.56366e-24	-0.721239
	L4	L4-100Kalt	1586	GGACC	TGAAGGACCTATG	DRACH	25430	25430	0	n.d.	n.d.	n.d.	1	-1	1584	GACCT	0.000321596	-0.588842
	L4	L4-100Kalt	1634	GGACA	TGGCGGACATCAT	DRACH	25478	25478	0	0	0	0	4	1	1630	CGGAC	1.07772e-05	0.579327
	L4	L4-100Kalt	1683	CCAGA	TCTGCCAGACTTC	proximal DRACH	25527	25529	n.d.	n.d.	2	2	2	-2	1682	AGACT	0.00486818	0.826163
	L4	L4-100Kalt	1711	AGAAC	TTGCAGAACTTTA	proximal DRACH	25555	25556	n.d.	n.d.	1	n.d.	1
	L4	L4-100Kalt	1778	CGACT	CTAGCGACTTTGT	no-DRACH	25622	25622	0	n.d.	n.d.	n.d.	1
	L4	L4-100Kalt	1937	CCCGC	GCACCCCGCACCG	no-DRACH	25781	25784	n.d.	n.d.	3	3	2
	L4	L4-100Kalt	2097	CCTGA	TGTACCTGAGGAC	no-DRACH	25941	25938	n.d.	n.d.	-3	-3	2	-5	2099	GGACT	5.21142e-20	0.675551
	L4	L4-100Kalt	2102	GGACT	CTGAGGACTACCA	DRACH	25946	25946	0	0	0	0	4
	L4	L4-100Kalt	2202	CAATT	TGGCCAATTGCAA	no-DRACH	26046	26033	n.d.	n.d.	n.d.	-13	1
	L4	L4-100Kalt	2267	GGACC	ACTTGGACCCCCA	DRACH	26111	26111	0	0	0	0	4
	L4	L4-100Kalt	2412	GGACA	ACTGGGACAGTCA	DRACH	26256	26256	0	0	0	0	4
	L4	L4-100Kalt	2451	GGACA	AGGAGGACATGAT	DRACH	26295	26295	0	0	0	0	4
	L4	L4-100Kalt	2562	ATCGG	AGAAATCGGCAAC	no-DRACH	26406	26411	n.d.	n.d.	n.d.	5	1
	L4	L4-100Kalt	2609	CGCCG	GCGCCGCCGGCAC	no-DRACH	26453	26458	n.d.	n.d.	n.d.	5	1
	L4	L4-100Kalt	2645	GGGAC	AGATGGGACACCA	proximal DRACH	26489	26490	1	1	n.d.	n.d.	2
	L4	L4-100Kalt	2733	ACCGG	GGCGACCGGATAG	no-DRACH	26779	26777	n.d.	n.d.	-2	n.d.	1
	L4	L4-100Kalt	2742	CAAGA	ATAGCAAGACTCT	proximal DRACH	26788	26790	n.d.	n.d.	n.d.	2	1
	L4	L4-100Kalt	2744	AGACT	AGCAAGACTCTGA	DRACH	26790	26790	0	0	0	n.d.	3	0	2741	AGACT	6.86188e-12	0.757032
	L4	L4-100Kalt	2786	CAGGA	GCAGCAGGAGGAG	no-DRACH	26832	26849	n.d.	n.d.	n.d.	17	1
	L4	L4-100Kalt	2849	GGATT	AACAGGATTTTTC	no-DRACH	26895	26890	-5	-5	-5	-5	4
	L4	L4-100Kalt	2895	AGAAC	GCCAAGAACAAGA	proximal DRACH	26941	26942	1	1	1	1	4
	L4	L4-100Kalt	2936	TCACC	TCCCTCACCCGCA	no-DRACH	26982	26982	n.d.	n.d.	0	n.d.	1
	L4	L4-100Kalt	3026	TGACT	GCGCTGACTCTTA	DRACH	27072	27072	0	0	0	0	4
	L4	L4-100Kalt	3036	GGACT	TTAAGGACTAGTT	DRACH	27082	27082	0	0	0	0	4	0	3033	GGACT	2.93394e-144	1.50414
	L4	L4-100Kalt	3039	CTAGT	AGGACTAGTTTCG	proximal DRACH	27085	27087	2	2	2	2	4
	L4	L4-100Kalt	3123	CGCCA	TCAGCGCCATTAT	no-DRACH	27169	27163	n.d.	n.d.	-6	n.d.	1
	L4	L4-100Kalt	3152	CCTAC	ACGCCCTACATGT	no-DRACH	27198	27199	n.d.	n.d.	n.d.	1	1
	L4	L4-100Kalt	3181	GGACT	AATGGGACTTGCG	DRACH	27227	27227	0	0	0	0	4	0	3178	GGACT	2.60426e-49	-0.816858
	L4	L4-100Kalt	3202	CAAGA	TGCCCAAGACTAC	proximal DRACH	27248	27250	2	n.d.	2	2	3
	L4	L4-100Kalt	3203	AAGAC	GCCCAAGACTACT	proximal DRACH	27249	27250	n.d.	1	n.d.	n.d.	1	-1	3201	AGACT	2.60426e-49	-1.31467
	L4	L4-100Kalt	3206	ACTAC	CAAGACTACTCAA	proximal DRACH	27252	27253	1	1	n.d.	n.d.	2
	L4	L4-100Kalt	3212	CAACC	TACTCAACCCGAA	no-DRACH	27258	27258	n.d.	n.d.	0	n.d.	1
	L4	L4-100Kalt	3221	TAAAC	CGAATAAACTACA	proximal DRACH	27267	27268	1	1	n.d.	1	3
	L4	L4-100Kalt	3224	ACTAC	ATAAACTACATGA	proximal DRACH	27270	27271	n.d.	n.d.	1	1	2
	L4	L4-100Kalt	3238	GGACC	CGCGGGACCCCAC	DRACH	27284	27284	0	n.d.	n.d.	n.d.	1
	L4	L4-100Kalt	3276	CCACC	GCGCCCACCGAAA	no-DRACH	27322	27322	n.d.	n.d.	n.d.	0	1	-7	3280	AACCG	0.00347548	0.594989
	L4	L4-100Kalt	3317	CCACA	ACCACCACACCTC	no-DRACH	27363	27363	n.d.	n.d.	0	0	2
	L4	L4-100Kalt	3319	ACACC	CACCACACCTCGT	no-DRACH	27365	27365	n.d.	n.d.	0	n.d.	1
	L4	L4-100Kalt	3370	CAGGA	GTACCAGGAAAGT	no-DRACH	27416	27412	n.d.	n.d.	n.d.	-4	1
	L4	L4-100Kalt	3431	TGACT	CAGATGACTAACT	DRACH	27477	27477	0	0	n.d.	n.d.	2
	L4	L4-100Kalt	3437	ACTCA	ACTAACTCAGGGG	proximal DRACH	27483	27481	n.d.	n.d.	-2	-2	2
	L4	L4-100Kalt	3578	GGACA	GACGGGACATTTC	DRACH	27624	27624	0	0	0	0	4	0	3575	GGACA	9.87517e-37	-0.827696
	L4	L4-100Kalt	3679	GGAAC	CATTGGAACTCTG	proximal DRACH	27725	27726	1	n.d.	1	1	3
	L4	L4-100Kalt	3682	ACTCT	TGGAACTCTGCAA	proximal DRACH	27728	27726	n.d.	-2	n.d.	n.d.	1
	L4	L4-100Kalt	3711	ATCGG	TGCCATCGGTCTA	no-DRACH	27757	27760	n.d.	n.d.	n.d.	3	1
	L4	L4-100Kalt	3736	GGACC	CTCGGGACCTCCC	DRACH	27782	27782	0	0	0	0	4
	L4	L4-100Kalt	3789	GGACT	TAAAGGACTCGGC	DRACH	27835	27835	0	0	0	0	4
	L4	L4-100Ktr1	1065	GGACT	TTAAGGACTAGTT	DRACH	27082	27082	0	0	0	0	4	0	1062	GGACT	7.78508e-18	1.2476
	L4	L4-100Ktr1	1210	GGACT	AATGGGACTTGCG	DRACH	27227	27227	n.d.	n.d.	0	n.d.	1	0	1207	GGACT	5.91874e-10	0.954036
	L4	L4-100Ktr1	1231	CAAGA	TGCCCAAGACTAC	proximal DRACH	27248	27250	2	2	n.d.	2	3	-2	1230	AGACT	4.69831e-07	-0.999677
	L4	L4-100Ktr1	1606	GGGAC	GGACGGGACATTT	proximal DRACH	27623	27624	1	n.d.	n.d.	n.d.	1
	L4	L4-100Ktr1												-1710	1707	AACTC	7.61104e-05	-0.778648
	L4	L4-100Ktr2	467	GGGAC	TACTGGGACAGTC	proximal DRACH	26255	26256	n.d.	1	n.d.	n.d.	1
	L4	L4-100Ktr2	468	GGACA	ACTGGGACAGTCA	DRACH	26256	26256	0	n.d.	0	n.d.	2
	L4	L4-100Ktr2	507	GGACA	AGGAGGACATGAT	DRACH	26295	26295	0	n.d.	0	0	3
	L4	L4-100Ktr2	622	GCAAC	ATCGGCAACCGGT	no-DRACH	26410	26411	n.d.	n.d.	n.d.	1	1
	L4	L4-100Ktr2	798	CAAGA	ATAGCAAGACTCT	proximal DRACH	26788	26790	2	2	2	2	4	-2	797	AGACT	0.000243626	-0.580556
	L4	L4-100Ktr2	951	AGAAC	GCCAAGAACAAGA	proximal DRACH	26941	26942	n.d.	1	n.d.	n.d.	1
	L4	L4-100Ktr2	1082	TGACT	GCGCTGACTCTTA	DRACH	27072	27072	0	0	n.d.	n.d.	2
	L4	L4-100Ktr2	1092	GGACT	TTAAGGACTAGTT	DRACH	27082	27082	0	0	0	0	4	0	1089	GGACT	1.10138e-145	-1.50195
	L4	L4-100Ktr2	1095	CTAGT	AGGACTAGTTTCG	proximal DRACH	27085	27087	2	n.d.	2	2	3
	L4	L4-100Ktr2	1237	GGACT	AATGGGACTTGCG	DRACH	27227	27227	0	0	0	0	4	0	1234	GGACT	1.11768e-36	0.763041
	L4	L4-100Ktr2	1258	CAAGA	TGCCCAAGACTAC	proximal DRACH	27248	27250	2	2	2	2	4	-2	1257	AGACT	3.94418e-29	-1.15167
	L4	L4-100Ktr2	1633	GGGAC	GGACGGGACATTT	proximal DRACH	27623	27624	1	1	n.d.	n.d.	2
	L4	L4-100Ktr2	1634	GGACA	GACGGGACATTTC	DRACH	27624	27624	n.d.	n.d.	0	0	2	0	1631	GGACA	1.95158e-16	-0.705421
	L4	L4-100Ktr2	1767	ATCGG	TGCCATCGGTCTA	no-DRACH	27757	27760	n.d.	n.d.	3	n.d.	1
	L4	L4-100Ktr2	1845	GGACT	TAAAGGACTCGGC	DRACH	27835	27835	0	n.d.	n.d.	n.d.	1
	L4	L4-100Ktr3	1160	AGGAC	CTTAAGGACTAGT	proximal DRACH	27081	27082	n.d.	1	n.d.	n.d.	1
	L4	L4-100Ktr3	1161	GGACT	TTAAGGACTAGTT	DRACH	27082	27082	0	0	0	0	4	0	1158	GGACT	5.64913e-143	1.61827
	L4	L4-100Ktr3	1306	GGACT	AATGGGACTTGCG	DRACH	27227	27227	0	0	0	0	4	0	1303	GGACT	2.09076e-30	-0.742138
	L4	L4-100Ktr3	1327	CAAGA	TGCCCAAGACTAC	proximal DRACH	27248	27250	2	2	2	2	4	-2	1326	AGACT	6.25477e-13	-0.632725
	L4	L4-100Ktr3	1702	GGGAC	GGACGGGACATTT	proximal DRACH	27623	27624	1	1	1	1	4	-1	1700	GGACA	3.41574e-13	-0.740583
	L4	L4-100Ktr3												-869	866	AGACT	0.00126571	0.616831
	L4	L4-100Ktr4	1579	GGACT	AATGGGACTTGCG	DRACH	27227	27227	n.d.	0	n.d.	n.d.	1	0	1576	GGACT	0.00366188	-0.713938
	L4	L4-100Ktr4												-1434	1431	GGACT	2.27924e-17	-1.44973
	L4	L4-100Ktr4												-1976	1973	GGACA	5.93554e-06	1.14462
	L4	L4-100KTrunc33	803	GGACT	TTAAGGACTAGTT	DRACH	27082	27082	0	0	0	0	4	0	800	GGACT	2.27853e-67	-1.57239
	L4	L4-100KTrunc33	948	GGACT	AATGGGACTTGCG	DRACH	27227	27227	n.d.	0	n.d.	n.d.	1	1	944	GGGAC	0.00416046	0.662016
	L4	L4-100KTrunc33	969	CAAGA	TGCCCAAGACTAC	proximal DRACH	27248	27250	2	n.d.	2	n.d.	2	-2	968	AGACT	3.89372e-08	1.01709
	L4	L4-100KTrunc33	1344	GGGAC	GGACGGGACATTT	proximal DRACH	27623	27624	1	1	n.d.	1	3	-1	1342	GGACA	7.75366e-13	0.906477
	L4	L4-22K	1128	GGACT	TTAAGGACTAGTT	DRACH	27082	27082	0	n.d.	0	n.d.	2	0	1125	GGACT	1.88691e-14	-1.10578
	L4	L4-22K												-1296	1293	AGACT	0.000877819	-1.01621
	L4	L4-22K												-2211	2208	TAATA	0.00762672	-0.755023
	L4	L4-33K	159	ATCGG	CCGGATCGGAAAA	no-DRACH	9689	9695	n.d.	n.d.	n.d.	6	1
	L4	L4-33K	301	GGGAC	TACTGGGACAGTC	proximal DRACH	26255	26256	n.d.	n.d.	n.d.	1	1
	L4	L4-33K	302	GGACA	ACTGGGACAGTCA	DRACH	26256	26256	n.d.	n.d.	0	n.d.	1
	L4	L4-33K	398	GTCAG	AGGTGTCAGACGA	no-DRACH	26352	26351	n.d.	n.d.	n.d.	-1	1
	L4	L4-33K	458	AACCG	CGGCAACCGGTTC	no-DRACH	26412	26411	n.d.	n.d.	-1	n.d.	1
	L4	L4-33K	604	CCACA	GCGGCCACACAGA	no-DRACH	26760	26760	n.d.	n.d.	0	n.d.	1
	L4	L4-33K	632	CAAGA	ATAGCAAGACTCT	proximal DRACH	26788	26790	2	2	2	2	4
	L4	L4-33K	739	GGATT	AACAGGATTTTTC	no-DRACH	26895	26890	n.d.	-5	-5	-5	3
	L4	L4-33K	785	AGAAC	GCCAAGAACAAGA	proximal DRACH	26941	26942	1	1	1	1	4
	L4	L4-33K	826	TCACC	TCCCTCACCCGCA	no-DRACH	26982	26982	n.d.	n.d.	0	n.d.	1
	L4	L4-33K	916	TGACT	GCGCTGACTCTTA	DRACH	27072	27072	0	0	0	0	4
	L4	L4-33K	926	GGACT	TTAAGGACTAGTT	DRACH	27082	27082	0	0	0	0	4	0	923	GGACT	9.97228e-112	-1.39853
	L4	L4-33K	929	CTAGT	AGGACTAGTTTCG	proximal DRACH	27085	27087	2	n.d.	2	2	3
	L4	L4-33K	1042	CCTAC	ACGCCCTACATGT	no-DRACH	27198	27199	n.d.	n.d.	n.d.	1	1
	L4	L4-33K	1071	GGACT	AATGGGACTTGCG	DRACH	27227	27227	0	0	0	0	4	0	1068	GGACT	1.42351e-20	-0.587903
	L4	L4-33K	1092	CAAGA	TGCCCAAGACTAC	proximal DRACH	27248	27250	2	n.d.	2	2	3
	L4	L4-33K	1093	AAGAC	GCCCAAGACTACT	proximal DRACH	27249	27250	n.d.	1	n.d.	n.d.	1	-1	1091	AGACT	3.76935e-10	0.614968
	L4	L4-33K	1111	TAAAC	CGAATAAACTACA	proximal DRACH	27267	27268	1	1	n.d.	n.d.	2
	L4	L4-33K	1166	CCACC	GCGCCCACCGAAA	no-DRACH	27322	27322	n.d.	n.d.	n.d.	0	1
	L4	L4-33K	1467	GGGAC	GGACGGGACATTT	proximal DRACH	27623	27624	n.d.	n.d.	1	n.d.	1
	L4	L4-33K	1468	GGACA	GACGGGACATTTC	DRACH	27624	27624	0	0	n.d.	0	3	0	1465	GGACA	4.14595e-14	0.716389
	L4	L4-33K	1572	ACTCT	TGGAACTCTGCAA	proximal DRACH	27728	27726	n.d.	-2	-2	-2	3
	L4	L4-33K	1601	ATCGG	TGCCATCGGTCTA	no-DRACH	27757	27760	n.d.	n.d.	n.d.	3	1
	L4	L4-33K	1679	GGACT	TAAAGGACTCGGC	DRACH	27835	27835	0	0	0	0	4
	L4	L4-33Kalt	596	CAAGA	ATAGCAAGACTCT	proximal DRACH	26788	26790	n.d.	n.d.	2	n.d.	1
	L4	L4-33Kalt	890	GGACT	TTAAGGACTAGTT	DRACH	27082	27082	0	0	0	0	4	0	887	GGACT	2.09736e-88	-1.27463
	L4	L4-33Kalt	1035	GGACT	AATGGGACTTGCG	DRACH	27227	27227	0	0	0	0	4	0	1032	GGACT	1.20517e-23	0.636038
	L4	L4-33Kalt	1056	CAAGA	TGCCCAAGACTAC	proximal DRACH	27248	27250	2	2	2	2	4	-2	1055	AGACT	8.92944e-09	0.553642
	L4	L4-33Kalt	1431	GGGAC	GGACGGGACATTT	proximal DRACH	27623	27624	1	1	n.d.	1	3	-1	1429	GGACA	3.16097e-16	-0.80796
	L4	L4-33Kalt	1565	ATCGG	TGCCATCGGTCTA	no-DRACH	27757	27760	n.d.	n.d.	3	3	2
	L4	L4-pVIII	27	GAGGG	CTGCGAGGGCCAG	no-DRACH	6075	6068	n.d.	n.d.	n.d.	-7	1
	L4	L4-pVIII	159	ATCGG	CCGGATCGGAAAA	no-DRACH	9689	9695	n.d.	n.d.	6	6	2
	L4	L4-pVIII	160	TCGGA	CGGATCGGAAAAC	no-DRACH	9690	9695	5	n.d.	n.d.	n.d.	1
	L4	L4-pVIII	251	CCACA	GCGGCCACACAGA	no-DRACH	26760	26760	n.d.	n.d.	0	n.d.	1
	L4	L4-pVIII	279	CAAGA	ATAGCAAGACTCT	proximal DRACH	26788	26790	2	2	2	2	4
	L4	L4-pVIII	305	CCACA	AAATCCACAGCGG	no-DRACH	26814	26814	n.d.	n.d.	0	n.d.	1
	L4	L4-pVIII	386	GGATT	AACAGGATTTTTC	no-DRACH	26895	26890	n.d.	-5	n.d.	-5	2
	L4	L4-pVIII	432	AGAAC	GCCAAGAACAAGA	proximal DRACH	26941	26942	1	1	1	1	4
	L4	L4-pVIII	563	TGACT	GCGCTGACTCTTA	DRACH	27072	27072	0	0	0	0	4
	L4	L4-pVIII	573	GGACT	TTAAGGACTAGTT	DRACH	27082	27082	0	0	0	0	4	0	570	GGACT	3.25298e-58	1.00264
	L4	L4-pVIII	576	CTAGT	AGGACTAGTTTCG	proximal DRACH	27085	27087	n.d.	n.d.	2	n.d.	1
	L4	L4-pVIII	660	CGCCA	TCAGCGCCATTAT	no-DRACH	27169	27163	n.d.	n.d.	n.d.	-6	1
	L4	L4-pVIII	689	CCTAC	ACGCCCTACATGT	no-DRACH	27198	27199	n.d.	n.d.	n.d.	1	1
	L4	L4-pVIII	718	GGACT	AATGGGACTTGCG	DRACH	27227	27227	0	0	0	0	4	0	715	GGACT	4.03077e-17	0.5416
	L4	L4-pVIII	739	CAAGA	TGCCCAAGACTAC	proximal DRACH	27248	27250	2	2	2	2	4
	L4	L4-pVIII	743	ACTAC	CAAGACTACTCAA	proximal DRACH	27252	27253	n.d.	1	n.d.	n.d.	1
	L4	L4-pVIII	820	AACCG	CCGAAACCGAATT	proximal DRACH	27329	27328	n.d.	n.d.	-1	n.d.	1
	L4	L4-pVIII	854	CCACA	ACCACCACACCTC	no-DRACH	27363	27363	n.d.	n.d.	0	0	2
	L4	L4-pVIII	856	ACACC	CACCACACCTCGT	no-DRACH	27365	27365	n.d.	n.d.	0	n.d.	1
	L4	L4-pVIII	1114	GGGAC	GGACGGGACATTT	proximal DRACH	27623	27624	1	1	1	1	4	-1	1112	GGACA	3.26081e-08	0.558421
	L4	L4-pVIII	1216	GGAAC	CATTGGAACTCTG	proximal DRACH	27725	27726	n.d.	1	n.d.	n.d.	1
	L4	L4-pVIII	1219	ACTCT	TGGAACTCTGCAA	proximal DRACH	27728	27726	-2	n.d.	-2	-2	3
	L4	L4-pVIII	1248	ATCGG	TGCCATCGGTCTA	no-DRACH	27757	27760	n.d.	n.d.	3	3	2
	L4	L4-pVIII	1326	GGACT	TAAAGGACTCGGC	DRACH	27835	27835	0	n.d.	0	n.d.	2
	L4	L4-pVIII	1331	CGGCG	GACTCGGCGGACG	no-DRACH	27840	27844	n.d.	n.d.	4	n.d.	1
	L4	L4-pVIIIalt	286	TGACT	GCGCTGACTCTTA	DRACH	27072	27072	0	n.d.	n.d.	n.d.	1	-10	293	GGACT	6.68361e-158	1.1571
	L4	L4-pVIIIalt	296	GGACT	TTAAGGACTAGTT	DRACH	27082	27082	0	0	0	0	4
	L4	L4-pVIIIalt	441	GGACT	AATGGGACTTGCG	DRACH	27227	27227	0	0	0	0	4
	L4	L4-pVIIIalt	462	CAAGA	TGCCCAAGACTAC	proximal DRACH	27248	27250	2	2	2	2	4
	L4	L4-pVIIIalt	577	CCACA	ACCACCACACCTC	no-DRACH	27363	27363	n.d.	n.d.	0	n.d.	1
	L4	L4-pVIIIalt	731	CAGGG	GTCACAGGGTGCG	no-DRACH	27517	27514	n.d.	n.d.	-3	n.d.	1
	L4	L4-pVIIIalt	837	GGGAC	GGACGGGACATTT	proximal DRACH	27623	27624	1	1	1	1	4	-1	835	GGACA	3.99419e-22	-0.616387
	L4	L4-pVIIIalt	971	ATCGG	TGCCATCGGTCTA	no-DRACH	27757	27760	n.d.	n.d.	3	3	2
	L4	L4-Trunc22K	637	GGACT	TTAAGGACTAGTT	DRACH	27082	27082	0	0	0	0	4	0	634	GGACT	9.07098e-49	-0.930442
	L4	L4-Trunc22K	782	GGACT	AATGGGACTTGCG	DRACH	27227	27227	0	0	n.d.	n.d.	2	0	779	GGACT	4.2476e-17	0.562569
	L4	L4-Trunc22K	803	CAAGA	TGCCCAAGACTAC	proximal DRACH	27248	27250	n.d.	n.d.	2	2	2
	L4	L4-Trunc22K	1178	GGGAC	GGACGGGACATTT	proximal DRACH	27623	27624	1	1	n.d.	n.d.	2
	L4	L4-Trunc22K	1312	ATCGG	TGCCATCGGTCTA	no-DRACH	27757	27760	n.d.	n.d.	n.d.	3	1
	L5	L5-Fiber	151	TCGAC	CGCATCGACCGGA	no-DRACH	9681	9682	n.d.	n.d.	1	n.d.	1
	L5	L5-Fiber	608	CTAAC	CCCGCTAACCGTG	proximal DRACH	31446	31447	n.d.	n.d.	1	n.d.	1
	L5	L5-Fiber	686	ACATC	GCAAACATCAGGC	proximal DRACH	31524	31522	n.d.	n.d.	-2	n.d.	1
	L5	L5-Fiber	1333	ACTAG	CTAAACTAGGAAC	proximal DRACH	32171	32169	n.d.	n.d.	-2	n.d.	1
	L5	L5-Fiber	1801	AACCA	CACTAACCATTAC	proximal DRACH	32639	32638	n.d.	n.d.	-1	-1	2
	L5	L5-Fiber	1872	GGGAC	TCATGGGACTGGT	proximal DRACH	32710	32711	n.d.	1	n.d.	n.d.	1
	L5	L5-Fiber	1873	GGACT	CATGGGACTGGTC	DRACH	32711	32711	n.d.	n.d.	0	0	2
	L5	L5-Fiber	1896	TTAAT	TACATTAATGAAA	no-DRACH	32734	32729	n.d.	n.d.	-5	n.d.	1
	L5	L5-Fiber	1933	ATACA	TTTCATACATTGC	no-DRACH	32771	32771	n.d.	n.d.	0	0	2
	L5	L5-XY-Fiber	121	CCGCC	TACTCCGCCGCCG	no-DRACH	9651	9646	n.d.	n.d.	-5	n.d.	1
	L5	L5-XY-Fiber	159	ATCGG	CCGGATCGGAAAA	no-DRACH	9689	9695	n.d.	n.d.	6	6	2
	L5	L5-XY-Fiber	331	AGTCT	AGTGAGTCTACGA	no-DRACH	28320	28320	n.d.	n.d.	n.d.	0	1
	L5	L5-XY-Fiber	453	ACCAG	GTAAACCAGACTT	proximal DRACH	28442	28440	n.d.	n.d.	-2	n.d.	1
	L5	L5-XY-Fiber	765	CCACC	GAGCCCACCTCTC	no-DRACH	31305	31305	n.d.	n.d.	n.d.	0	1
	L5	L5-XY-Fiber	861	CTAAT	ACCTCTAATGGTC	no-DRACH	31401	31406	n.d.	n.d.	5	n.d.	1
	L5	L5-XY-Fiber	906	CTAAC	CCCGCTAACCGTG	proximal DRACH	31446	31447	n.d.	n.d.	1	1	2
	L5	L5-XY-Fiber	1131	CCTTT	GGCTCCTTTGCAT	no-DRACH	31671	31679	8	n.d.	n.d.	n.d.	1
	L5	L5-XY-Fiber	1169	AGCAA	CCGTAGCAACTGG	no-DRACH	31709	31711	n.d.	n.d.	2	n.d.	1
	L5	L5-XY-Fiber	1359	CTAGG	AAGACTAGGACAG	proximal DRACH	31899	31896	-3	n.d.	n.d.	n.d.	1
	L5	L5-XY-Fiber	1480	CCAAG	ACTGCCAAGGGGT	no-DRACH	32020	32014	-6	n.d.	n.d.	n.d.	1
	L5	L5-XY-Fiber	1481	CAAGG	CTGCCAAGGGGTT	no-DRACH	32021	32026	5	n.d.	n.d.	n.d.	1
	L5	L5-XY-Fiber	2099	AACCA	CACTAACCATTAC	proximal DRACH	32639	32638	n.d.	n.d.	-1	-1	2
	L5	L5-XY-Fiber	2194	TTAAT	TACATTAATGAAA	no-DRACH	32734	32729	n.d.	n.d.	n.d.	-5	1
	L5	L5-XY-Fiber	2218	CTTAC	TCCTCTTACACTT	no-DRACH	32758	32759	n.d.	n.d.	1	n.d.	1
	L5	L5-XY-Fiber	2231	ATACA	TTTCATACATTGC	no-DRACH	32771	32771	n.d.	n.d.	n.d.	0	1
	L5	L5-Y-Fiber	159	ATCGG	CCGGATCGGAAAA	no-DRACH	9689	9695	n.d.	n.d.	6	n.d.	1
	L5	L5-Y-Fiber	225	AGTCT	AGTGAGTCTACGA	no-DRACH	28320	28320	n.d.	n.d.	0	0	2
	L5	L5-Y-Fiber	309	TCACC	TGCGTCACCGGCC	no-DRACH	28404	28404	n.d.	n.d.	0	n.d.	1
	L5	L5-Y-Fiber	347	ACCAG	GTAAACCAGACTT	proximal DRACH	28442	28440	n.d.	n.d.	-2	-2	2
	L5	L5-Y-Fiber	348	CCAGA	TAAACCAGACTTT	proximal DRACH	28443	28445	2	n.d.	2	n.d.	2
	L5	L5-Y-Fiber	481	TCTTA	CTTTTCTTACTCC	no-DRACH	31127	31129	n.d.	n.d.	2	2	2
	L5	L5-Y-Fiber	659	CCACC	GAGCCCACCTCTC	no-DRACH	31305	31305	n.d.	n.d.	n.d.	0	1
	L5	L5-Y-Fiber	800	CTAAC	CCCGCTAACCGTG	proximal DRACH	31446	31447	n.d.	n.d.	1	1	2
	L5	L5-Y-Fiber	897	CCACC	ACCACCACCGATA	no-DRACH	31543	31543	n.d.	n.d.	0	n.d.	1
	L5	L5-Y-Fiber	1405	AGCCA	CCATAGCCATTAA	no-DRACH	32051	32041	n.d.	n.d.	n.d.	-10	1
	L5	L5-Y-Fiber	1525	ACTAG	CTAAACTAGGAAC	proximal DRACH	32171	32169	n.d.	n.d.	-2	-2	2
	L5	L5-Y-Fiber	1934	AAAAG	TGCCAAAAGTAAC	no-DRACH	32580	32583	n.d.	n.d.	n.d.	3	1
	L5	L5-Y-Fiber	1993	AACCA	CACTAACCATTAC	proximal DRACH	32639	32638	n.d.	n.d.	-1	-1	2
	L5	L5-Y-Fiber	2065	GGACT	CATGGGACTGGTC	DRACH	32711	32711	n.d.	n.d.	n.d.	0	1
	L5	L5-Y-Fiber	2088	TTAAT	TACATTAATGAAA	no-DRACH	32734	32729	n.d.	n.d.	n.d.	-5	1
	L5	L5-Y-Fiber	2125	ATACA	TTTCATACATTGC	no-DRACH	32771	32771	n.d.	n.d.	0	0	2
	L6	L6-E3.10K	159	ATCGG	CCGGATCGGAAAA	no-DRACH	9689	9695	n.d.	n.d.	6	6	2
	L6	L6-E3.10K	212	CCCAG	TCAACCCAGACGG	no-DRACH	28307	28304	n.d.	n.d.	n.d.	-3	1
	L6	L6-E3.10K	250	TCAGC	GAGCTCAGCTACT	no-DRACH	28345	28349	n.d.	n.d.	n.d.	4	1
	L6	L6-E3.10K	347	ACCAG	GTAAACCAGACTT	proximal DRACH	28442	28440	n.d.	n.d.	n.d.	-2	1
	L6	L6-E3.10K	348	CCAGA	TAAACCAGACTTT	proximal DRACH	28443	28445	2	2	2	2	4
	L6	L6-E3.10K	535	ACCGG	CGCTACCGGACTT	proximal DRACH	29523	29521	n.d.	n.d.	-2	-2	2
	L6	L6-E3.10K	538	GGACT	TACCGGACTTACA	DRACH	29526	29526	0	0	0	0	4	0	535	GGACT	1.88717e-244	-0.939199
	L6	L6-E3.10K	541	CTTAC	CGGACTTACATCT	proximal DRACH	29529	29530	1	1	n.d.	1	3
	L6	L6-E3.10K	554	CAAAT	ACCACAAATACAC	no-DRACH	29542	29539	n.d.	n.d.	n.d.	-3	1
	L6	L6-E3.10K	748	GACGG	ATTGGACGGACTG	proximal DRACH	29736	29735	n.d.	n.d.	-1	-1	2
	L6	L6-E3.10K	749	ACGGA	TTGGACGGACTGA	proximal DRACH	29737	29735	-2	-2	n.d.	n.d.	2
	L6	L6-E3.10K	751	GGACT	GGACGGACTGAAA	DRACH	29739	29739	0	0	0	0	4	0	748	GGACT	1.78673e-305	-0.983558
	MLi	MLi-52K	822	CCTGG	ACTACCTGGACTT	proximal DRACH	11228	11225	-3	-3	n.d.	n.d.	2
	MLi	MLi-52K	825	GGACT	ACCTGGACTTGGA	DRACH	11231	11231	0	0	n.d.	n.d.	2	0	822	GGACT	3.85892e-53	1.52669
	MLi	MLi-52K	1047	GGACT	AGGAGGACTTTGA	DRACH	11453	11453	0	0	n.d.	n.d.	2
	MLi	MLi-52K	1229	GGGAC	CTGTGGGACTTTG	proximal DRACH	11635	11636	1	n.d.	n.d.	n.d.	1	-1	1227	GGACT	4.40018e-24	-1.03204
	MLi	MLi-52K	1311	GGACA	GCAGGGACAACGA	DRACH	11717	11717	n.d.	n.d.	n.d.	0	1
	MLi	MLi-52K	1931	GGACC	CAACGGACCCGGC	DRACH	12337	12337	0	0	n.d.	n.d.	2	1	1927	CGGAC	3.89066e-10	-0.737759
	MLi	MLi-52K	2252	CCTGG	CCAACCTGGACCG	proximal DRACH	12658	12655	n.d.	-3	n.d.	n.d.	1	-3	2252	GGACC	5.8704e-06	-0.568191
	MLi	MLi-52K	2390	GGACT	AGGAGGACTACAC	DRACH	12796	12796	0	n.d.	n.d.	n.d.	1	0	2387	GGACT	2.00399e-24	0.977347
	MLi	MLi-52K												-1074	1071	GATTA	0.00474053	0.504646
	MLi	MLi-52K												-1148	1145	TTAAC	6.03168e-06	-0.765956
	MLi	MLi-52K												-1213	1210	GGACT	5.83089e-23	-1.00421
	MLi	MLi-52K												-1791	1788	CGGAC	0.000137385	-1.1245
	MLi	MLi-52K												-1857	1854	GGACG	3.07444e-06	-0.574148
	MLi	MLi-52K												-2006	2003	GGACC	2.64409e-17	0.865336
	MLi	MLi-52K												-3014	3011	GGACT	2.11987e-45	1.17211
	MLi	MLi-IIIa	738	GGACC	TCATGGACCGCAT	DRACH	12412	12412	0	0	n.d.	n.d.	2	0	735	GGACC	1.07146e-12	0.803883
	MLi	MLi-IIIa	984	CCTGG	CCAACCTGGACCG	proximal DRACH	12658	12655	-3	n.d.	-3	n.d.	2	-1	982	CTGGA	3.83786e-09	-0.561928
	MLi	MLi-IIIa	986	TGGAC	AACCTGGACCGGC	proximal DRACH	12660	12661	n.d.	1	1	n.d.	2	0	983	TGGAC	2.45783e-11	-0.622458
	MLi	MLi-IIIa	987	GGACC	ACCTGGACCGGCT	DRACH	12661	12661	0	n.d.	n.d.	n.d.	1	0	984	GGACC	1.1974e-21	-1.00168
	MLi	MLi-IIIa	1122	GGACT	AGGAGGACTACAC	DRACH	12796	12796	0	0	n.d.	n.d.	2	0	1119	GGACT	6.49453e-30	1.03531
	MLi	MLi-IIIa												-1509	1506	GGACA	0.00382898	-0.582028
	MLi	MLi-IIIa												-1746	1743	GGACT	1.99863e-59	-1.38084
