# Supplementary material for: Direct RNA sequencing reveals m6A modifications on adenovirus RNA are necessary for efficient splicing
Source: Nat Commun. 2020 Nov 26;11:6016. doi: 10.1038/s41467-020-19787-6 (PMC7691994; doi:10.1038/s41467-020-19787-6)
Supplement: Supplementary file 10 — Source Data [file 41467_2020_19787_MOESM10_ESM.xlsx]

## Sheet: 2d
	meRIP-qPCR								Student's T-test (siMETTL3 vs siCTRL)
		siCTRL			siMETTL3				p-value
	DBP	28.957	22.5737	20.6151	18.4806	15.5838	15.3605		0.005847	**
	MLP	28.0431	20.7603	22.6583	13.1639	10.5644	12.0463		6.5e-05	***
	MALAT1	27.5162	17.326	24.4449	16.4714	17.309	7.93605		0.00115	**
	GAPDH	3.06497	2.35872	2.10016	2.32603	2.18176	2.68543		0.965675	ns
	HPRT	3.48273	2.86056	3.46667	3.37974	2.51502	3.04963		0.910309	ns

## Sheet: 5b
	Genome Replication											Students T test M3 vs CTRL				Students T test M14 vs CTRL
		siCTRL			siMETTL3			siMETTL14				p-value				p-value
	4 HPI	0.902338	1.13491	0.976489	0.640032	0.559786	0.589577	0.662066	0.801243	0.698574		0.00489422	**			0.0240527	ns
	18 HPI	670.373	626.612	705.231	293.799	306.354	288.157	735.011	433.77	498.09		9.17385e-05	***			0.301816	ns
	24 HPI	1350.57	775.684	880.748	717.984	860.151	911.389	1599.7	1213.77	1067.91		0.406145	ns			0.287029	ns

## Sheet: 5c
	Infectious Particles PFU											Students T test M3 vs CTRL				Students T test M14 vs CTRL
		siCTRL			siMETTL3			siMETTL14				p-value				p-value
	18 HPI	16500000	12750000	15000000	900000	950000	1075000	1500000	3250000	1750000		0.000226509	***			0.00049702	***
	24 HPI	117500000	97500000	130000000	15000000	22500000	20000000	45000000	5000000	57500000		0.000593247	***			0.0127294	*

## Sheet: 5d
	mRNA expression via qRT-PCR
									Student's T-test siM3 vs siC
E1B-55K		siCTRL			siMETTL3				p=value
	Mock	0.040466	0.238319	0.080651	0.976618	0.196279	13.4561		0.330328	ns
	12 HPI	22.9835	39.6184	38.6662	15.7888	12.0363	15.4428		0.024907	*
	18 HPI	48.0802	87.3992	107.635	33.935	65.693	34.3969		0.149239	ns
	24 HPI	151.058	117.849	56.1733	62.3871	42.0906	68.0091		0.153123	ns
E2B		siCTRL			siMETTL3
	Mock	1.13776	0.338466	0.097428	0.294807	0.047687	6.0376		0.000302	***
	12 HPI	6.67022	6.37079	7.44028	1.30772	1.13715	2.168		0.46419	ns
	18 HPI	74.4394	60.8188	54.8449	46.0465	49.9089	32.986		0.018177	*
	24 HPI	114.196	99.8251	87.7219	72.2801	58.3942	45.7556		0.057846	ns
DBP		siCTRL			siMETTL3
	Mock	0.000181	0.173032	0.010062	0.057962	0.027997	1.09341		0.402229	ns
	12 HPI	4.86852	5.63357	6.93179	3.54102	3.1035	3.8226		0.021912	*
	18 HPI	38.1869	52.087	44.9821	26.1931	26.92	25.6881		0.009512	***
	24 HPI	99.3476	101.902	98.7777	71.2223	67.3966	55.3108		0.00194	***
E4		siCTRL			siMETTL3
	Mock	0.240882	0.213394	0.043204	0.754942	0.165948	6.94618		0.320777	ns
	12 HPI	8.18621	7.85798	8.17167	13.8159	12.2482	15.9073		0.005137	**
	18 HPI	36.6184	42.027	37.3914	23.9662	28.1055	33.004		0.029435	*
	24 HPI	106.264	89.2687	105.418	59.836	59.6606	47.9425		0.002798	***
TPL		siCTRL			siMETTL3
	Mock	4.34e-06	0.060616	0.000813	0.155364	0.040804	0.985315		0.278866	ns
	12 HPI	0.074526	0.110354	0.152231	0.003599	0.004105	0.005705		0.008626	**
	18 HPI	17.0803	25.9121	19.9181	6.62824	5.02203	4.55891		0.004357	***
	24 HPI	102.981	97.9113	99.1771	35.2664	37.2397	32.9393		5e-06	***
Hexon		siCTRL			siMETTL3
	Mock	0.004878	0.048764	0.001074	0.082956	0.036415	1.28828		0.333143	ns
	12 HPI	0.088394	0.074343	0.08278	0.006866	0.007185	0.008074		5.4e-05	***
	18 HPI	10.0113	39.303	23.5092	1.42215	2.13509	2.53758		0.044478	*
	24 HPI	70.6442	142.182	99.5584	43.8578	67.1908	22.8379		0.022118	*
L4-100K		siCTRL			siMETTL3
	Mock	0.000113	0.103281	0.001376	0.337143	0.140944	3.7317		0.305724	ns
	12 HPI	0.313815	0.411296	0.512911	0.062425	0.067643	0.038083		0.003593	***
	18 HPI	36.3872	34.1451	43.6003	12.9556	15.0892	14.7718		0.001253	***
	24 HPI	89.4737	87.7142	127.419	50.3829	41.8246	45.6198		0.013521	**
Fiber		siCTRL			siMETTL3
	Mock	5.26e-07	0.02773	0.000463	0.02447	0.016279	0.236764		0.317031	ns
	12 HPI	0.008475	0.011656	0.013023	0.003308	0.004815	0.004147		0.007952	**
	18 HPI	11.4241	10.3457	10.9319	1.60415	1.54119	1.84672		9e-06	***
	24 HPI	105.161	90.8906	104.622	17.0403	13.658	14.7281		5.8e-05	***

## Sheet: 6a
	4sU Nascent transcription										Student's T-test siM3 vs siC
		siCTRL				siMETTL3					p-value
	E1A	49.6325	201.597	59.2945	89.4755	240.16	240.482	199.578	212.368		0.014778	*
	E4	107.471	93.0483	76.3587	130.961	80.9152	98.598	56.5467	48.9178		0.107348	ns
	MLP	99.6777	100.323	73.0011	136.984	106.75	111.427	165.546	151.941		0.161239	ns

## Sheet: 6b
DRB RNA pol shutoff
	Hours post treatment	siCTRL			siMETTL3					p-value (siM3 vs siC)
E1A mRNA	0	94.4383	93.6731	113.041	109.633	103.993	87.7118			0.99495	ns
	2	107.482	79.5198	107.378	97.5245	109.763	92.2794			0.878887	ns
	4	92.6374	86.9044	91.3445	110.995	81.6486	100.782			0.440121	ns
	8	82.9608	77.5661	85.2374	79.5362	77.5752	85.2475			0.743428	ns
	Hours post treatment	siCTRL			siMETTL3
DBP mRNA	0	96.3597	101.22	102.527	113.819	99.2912	88.4861			0.95089	ns
	2	88.3816	78.5207	87.0603	85.3063	93.8596	68.0217			0.796734	ns
	4	62.3328	64.91	65.3485	79.9943	63.8333	78.9722			0.130737	ns
	8	65.0656	65.1531	64.457	60.8679	75.2153	70.0581			0.414477	ns
	Hours post treatment	siCTRL			siMETTL3
Fiber mRNA	0	106.912	100.354	93.2056	111.808	98.9383	90.3989			0.977147	ns
	2	85.9286	77.4669	91.5523	106.184	70.0618	102.604			0.549291	ns
	4	76.8395	65.8357	65.0097	91.8095	100.667	73.7556			0.090556	ns
	8	71.2112	64.7757	71.8718	66.0778	79.6829	81.9026			0.291678	ns

## Sheet: 6d
E1A Spliced / Unspliced Ratio
	siCTRL	siMETTL3	siWTAP		T-test	M3 vs C	WTAP vs C
Rep 1	15.405	17.2115	17.7977		p-value	0.284	0.2333
Rep 2	16.011	15.6786	15.0067
Rep 3	11.923	15.5661	16.9197
Fiber Spliced / Unspliced Ratio
	siCTRL	siMETTL3	siWTAP		T-test	M3 vs C	WTAP vs C
Rep 1	13.77	6.2782	7.53688		p-value	0.0005	0.0006
Rep 2	12.125	7.12797	7.75362
Rep 3	12.308	6.5512	7.23409

## Sheet: 6e
Fiber Spliced / Unspliced Ratio
	Parental	M3KO-1	M3KO-2		T-test	M3KO-1 vs C	M3KO-2 vs C
Rep 1	11.201	6.546	8.024		p-value	0.0113	0.0096
Rep 2	14.707	8.706	7.827
Rep 3	14.427	5.481	8.513

## Sheet: 6f
Fiber Spliced / Unspliced Ratio
	siCTRL	siYTHDC1			T-test	DC1 vs C
Rep 1	20.853	11.929			p-value	0.0099
Rep 2	21.129	12.585
Rep 3	16.533	12.959

## Sheet: 6i
Fiber Reporter Spliced / Unspliced Ratio						Student's T-test
	WT-siC	WT-siM3	Mut-siC	Mut-siM3		p-value array		vs:	WT-siC	WT-siM3	Mut-siC	Mut-siM3
Rep 1	100.408	69.7854	75.7271	63.8606				WT-siC
Rep 2	95.6185	65.7843	72.2066	57.5601				WT-siM3	0.0002
Rep 3	102.313	80.2236	58.1395	78.2073				Mut-siC	0.0011	0.9077
Rep 4	101.661	67.1176	79.5982	34.1611				Mut-siM3	0.0042	0.2543	0.2547
									Red=<0.05

[truncated: 29 more sheets: 7b, 7c, 7d, 7e, 7f, S3b, S3c, S3d, S3e, S3f, S3g, S3h, S4a, S4b, S5a, S5b, S5c, S5d-e, S6a, S6b …]
